# Supplementary material for: Genome-Wide Correlation of DNA Methylation and Gene Expression in Postmortem Brain Tissues of Opioid Use Disorder Patients
Source: Int J Neuropsychopharmacol. 2021 Jul 2;24(11):879–91. doi: 10.1093/ijnp/pyab043 (PMC8598308; doi:10.1093/ijnp/pyab043)
Supplement: pyab043_suppl_Supplementary_Tables [file pyab043_suppl_supplementary_tables.xlsx]

## Sheet: S1
Supplementary Table S1. Enrichment Analysis by DAVID of hub genes of co-expression module turquoise
Category	Term	Count	X.	p-value	Genes	List.Total	Pop.Hits	Pop.Total	Fold.Enrichment	Bonferroni	Benjamini	pFDR
GOTERM_BP_FAT	GO:0051641~cellular localization	75	27.881	1.0892e-09	5581, 9980, 129049, 64112, 8774, 6950, 10808, 1780, 23167, 26953, 57182, 351, 6709, 127933, 1213, 1653, 57586, 10618, 9737, 6546, 10055, 10098, 636, 10133, 1739, 5217, 3831, 10059, 10575, 65055, 93664, 7532, 10939, 3098, 23136, 9472, 23259, 22920, 57512, 9908, 1741, 63908, 8618, 9520, 9201, 7345, 375056, 5048, 9688, 22891, 51382, 59349, 4905, 5599, 537, 54812, 8506, 4943, 4747, 817, 3736, 5494, 8…	243	2541	16650	2.02239	3.59762e-06	3.59762e-06	3.48108e-06
GOTERM_BP_FAT	GO:0008104~protein localization	72	26.7658	3.30862e-09	5581, 9980, 129049, 64112, 8774, 6950, 10808, 23167, 26953, 57182, 10612, 127933, 1213, 1653, 10055, 10098, 636, 10133, 1739, 3831, 10059, 10575, 65055, 93664, 7532, 10939, 57231, 3098, 23136, 9472, 22920, 57512, 9908, 55176, 322, 1741, 63908, 523, 526, 8618, 9520, 9201, 375056, 5048, 9688, 22891, 291, 23426, 51382, 4905, 81832, 535, 5599, 537, 54812, 8506, 4943, 79719, 3736, 5494, 8120, 9372, 25…	243	2448	16650	2.01525	1.09283e-05	5.46419e-06	5.28718e-06
GOTERM_BP_FAT	GO:0033036~macromolecule localization	76	28.2528	4.28197e-08	5581, 9980, 129049, 64112, 8774, 6950, 10808, 23167, 26953, 57182, 10612, 127933, 1213, 1653, 10055, 10098, 636, 10133, 1739, 3831, 10059, 10575, 65055, 93664, 7532, 10939, 57231, 3098, 23136, 9472, 22920, 57512, 9908, 55176, 322, 1741, 63908, 523, 526, 8618, 9520, 9201, 375056, 5048, 9688, 114884, 22891, 291, 23426, 51382, 4905, 81832, 535, 10396, 5599, 537, 54812, 8506, 2806, 4943, 79719, 3736,…	243	2817	16650	1.84856	0.000141423	4.71445e-05	4.56173e-05
GOTERM_BP_FAT	GO:1902580~single-organism cellular localization	41	15.2416	6.965e-08	7345, 64112, 375056, 9688, 5048, 1780, 23167, 26953, 351, 4905, 1213, 57586, 5599, 10098, 636, 1739, 10133, 5217, 4747, 65055, 93664, 5494, 7532, 10939, 23136, 9472, 8120, 22920, 9372, 57512, 80331, 9908, 1741, 63908, 10440, 10087, 6812, 506, 6857, 8618, 3308	243	1102	16650	2.54924	0.000230028	5.75135e-05	5.56504e-05
GOTERM_BP_FAT	GO:0045184~establishment of protein localization	60	22.3048	9.01181e-08	5581, 9980, 129049, 64112, 8774, 6950, 10808, 23167, 26953, 57182, 10612, 127933, 1213, 10055, 10098, 10133, 1739, 3831, 10059, 10575, 65055, 93664, 7532, 10939, 57231, 3098, 9472, 9908, 55176, 322, 63908, 523, 526, 8618, 9520, 375056, 5048, 9688, 291, 51382, 4905, 535, 5599, 537, 54812, 4943, 79719, 5494, 8120, 9372, 25977, 3301, 51277, 1122, 23033, 10440, 6812, 10565, 3747, 3308	243	2021	16650	2.0342	0.000297616	5.9532e-05	5.76035e-05
GOTERM_BP_FAT	GO:0043623~cellular protein complex assembly	26	9.66543	1.07318e-06	5581, 375056, 9688, 6950, 57142, 26953, 22876, 26052, 114791, 6709, 535, 1739, 5217, 10059, 4747, 93664, 5494, 11075, 23312, 3052, 9372, 29078, 23392, 10565, 8618, 3308	243	575	16650	3.09823	0.00353844	0.000544004	0.000526382
GOTERM_BP_FAT	GO:0055085~transmembrane transport	43	15.9851	1.1529e-06	5581, 291, 27347, 57181, 206358, 25769, 3737, 51382, 2567, 476, 2566, 2742, 535, 6546, 10396, 537, 57709, 1739, 6327, 10479, 817, 3736, 9498, 9673, 10939, 9472, 8065, 55530, 83988, 84912, 1741, 55799, 2554, 523, 10440, 526, 10681, 506, 3788, 151473, 309, 3747, 3308	243	1322	16650	2.22867	0.00380079	0.000544004	0.000526382
GOTERM_BP_FAT	GO:0034220~ion transmembrane transport	35	13.0112	1.42329e-06	5581, 27347, 57181, 206358, 25769, 3737, 51382, 2567, 476, 2566, 2742, 535, 6546, 10396, 537, 1739, 6327, 10479, 817, 3736, 9498, 10939, 9472, 8065, 83988, 1741, 55799, 2554, 523, 526, 10681, 506, 3788, 309, 3747	243	963	16650	2.49029	0.0046901	0.000587642	0.000568605
GOTERM_BP_FAT	GO:0051649~establishment of localization in cell	56	20.8178	2.00339e-06	5581, 9980, 129049, 64112, 8774, 1780, 26953, 57182, 351, 6709, 127933, 1213, 57586, 10618, 9737, 6546, 10055, 636, 10133, 1739, 5217, 3831, 93664, 7532, 10939, 9472, 23259, 22920, 9908, 63908, 8618, 9520, 7345, 375056, 5048, 9688, 59349, 4905, 5599, 54812, 4943, 4747, 817, 5494, 8120, 9372, 80331, 51277, 1122, 23033, 10440, 10087, 6812, 506, 6857, 3308	243	2004	16650	1.91469	0.00659536	0.000685346	0.000663144
GOTERM_BP_FAT	GO:0034613~cellular protein localization	48	17.8439	2.1588e-06	9520, 9201, 129049, 64112, 8774, 9688, 6950, 22891, 10808, 23167, 26953, 57182, 51382, 4905, 1653, 127933, 1213, 10055, 5599, 10098, 8506, 636, 1739, 10133, 3831, 10059, 4943, 10575, 3736, 65055, 5494, 7532, 10939, 3098, 23136, 9472, 8120, 9372, 57512, 9908, 1741, 63908, 3301, 51277, 1122, 10440, 6812, 3308	243	1600	16650	2.05556	0.00710516	0.000685346	0.000663144
GOTERM_BP_FAT	GO:0098660~inorganic ion transmembrane transport	29	10.7807	2.43827e-06	5581, 27347, 57181, 206358, 25769, 3737, 2567, 476, 2566, 2742, 535, 6546, 537, 1739, 6327, 10479, 817, 3736, 10939, 9472, 8065, 55799, 2554, 523, 526, 10681, 506, 3788, 3747	243	725	16650	2.74074	0.00802126	0.000685346	0.000663144
GOTERM_BP_FAT	GO:0015672~monovalent inorganic cation transport	23	8.55019	2.5927e-06	9498, 5581, 27347, 9472, 25769, 206358, 51382, 3737, 4905, 476, 523, 535, 6546, 526, 537, 1739, 6327, 506, 3788, 10479, 817, 3747, 3736	243	486	16650	3.24265	0.00852713	0.000685346	0.000663144
GOTERM_BP_FAT	GO:0070727~cellular macromolecule localization	48	17.8439	2.6974e-06	9520, 9201, 129049, 64112, 8774, 9688, 6950, 22891, 10808, 23167, 26953, 57182, 51382, 4905, 1653, 127933, 1213, 10055, 5599, 10098, 8506, 636, 1739, 10133, 3831, 10059, 4943, 10575, 3736, 65055, 5494, 7532, 10939, 3098, 23136, 9472, 8120, 9372, 57512, 9908, 1741, 63908, 3301, 51277, 1122, 10440, 6812, 3308	243	1613	16650	2.03899	0.00886994	0.000685346	0.000663144
GOTERM_BP_FAT	GO:0030004~cellular monovalent inorganic cation homeostasis	11	4.08922	4.59371e-06	51382, 9498, 476, 523, 535, 6546, 526, 23312, 506, 817, 10479	243	110	16650	6.85185	0.0150585	0.000967421	0.000936081
GOTERM_BP_FAT	GO:0006461~protein complex assembly	44	16.3569	4.60474e-06	5581, 8774, 375056, 9688, 6950, 57142, 26953, 22876, 9185, 26052, 3737, 59349, 4905, 2744, 114791, 6709, 535, 1739, 85453, 5217, 10059, 4747, 817, 3736, 93664, 5494, 11075, 10939, 23312, 3052, 22920, 9372, 29078, 23270, 23392, 63908, 6812, 10565, 3788, 309, 6857, 3747, 8618, 3308	243	1445	16650	2.08638	0.0150944	0.000967421	0.000936081
GOTERM_BP_FAT	GO:0070271~protein complex biogenesis	44	16.3569	4.68627e-06	5581, 8774, 375056, 9688, 6950, 57142, 26953, 22876, 9185, 26052, 3737, 59349, 4905, 2744, 114791, 6709, 535, 1739, 85453, 5217, 10059, 4747, 817, 3736, 93664, 5494, 11075, 10939, 23312, 3052, 22920, 9372, 29078, 23270, 23392, 63908, 6812, 10565, 3788, 309, 6857, 3747, 8618, 3308	243	1446	16650	2.08493	0.0153596	0.000967421	0.000936081
GOTERM_BP_FAT	GO:0055067~monovalent inorganic cation homeostasis	12	4.46097	7.79444e-06	51382, 9498, 476, 523, 535, 6546, 537, 526, 23312, 506, 817, 10479	243	143	16650	5.74981	0.0254166	0.00131775	0.00127506
GOTERM_BP_FAT	GO:0007268~chemical synaptic transmission	25	9.29368	8.37804e-06	5581, 5048, 25769, 23228, 81832, 2744, 2566, 2742, 57586, 1739, 5217, 6327, 10313, 3736, 93664, 7532, 22849, 9097, 80331, 1741, 63908, 2554, 6812, 6857, 8618	243	604	16650	2.83603	0.0272934	0.00131775	0.00127506
GOTERM_BP_FAT	GO:0099537~trans-synaptic signaling	25	9.29368	8.37804e-06	5581, 5048, 25769, 23228, 81832, 2744, 2566, 2742, 57586, 1739, 5217, 6327, 10313, 3736, 93664, 7532, 22849, 9097, 80331, 1741, 63908, 2554, 6812, 6857, 8618	243	604	16650	2.83603	0.0272934	0.00131775	0.00127506
GOTERM_BP_FAT	GO:0098916~anterograde trans-synaptic signaling	25	9.29368	8.37804e-06	5581, 5048, 25769, 23228, 81832, 2744, 2566, 2742, 57586, 1739, 5217, 6327, 10313, 3736, 93664, 7532, 22849, 9097, 80331, 1741, 63908, 2554, 6812, 6857, 8618	243	604	16650	2.83603	0.0272934	0.00131775	0.00127506
GOTERM_BP_FAT	GO:0099536~synaptic signaling	25	9.29368	8.37804e-06	5581, 5048, 25769, 23228, 81832, 2744, 2566, 2742, 57586, 1739, 5217, 6327, 10313, 3736, 93664, 7532, 22849, 9097, 80331, 1741, 63908, 2554, 6812, 6857, 8618	243	604	16650	2.83603	0.0272934	0.00131775	0.00127506
GOTERM_BP_FAT	GO:0016192~vesicle-mediated transport	44	16.3569	1.06127e-05	5581, 9980, 129049, 8774, 375056, 10808, 1780, 65009, 57182, 22876, 351, 26052, 59349, 4905, 157, 6709, 1213, 57586, 10618, 10396, 537, 636, 10133, 5217, 3831, 10059, 4943, 10313, 93664, 23259, 5291, 8120, 22920, 9372, 25977, 80331, 83988, 63908, 23033, 6812, 10565, 9829, 6857, 8618	243	1494	16650	2.01795	0.0344466	0.00159335	0.00154173
GOTERM_BP_FAT	GO:0006811~ion transport	43	15.9851	1.34171e-05	5581, 27347, 57181, 206358, 25769, 3737, 51382, 4905, 2744, 2567, 476, 2566, 2742, 1213, 535, 6546, 10396, 537, 57709, 1739, 2806, 6327, 10479, 817, 3736, 9498, 10939, 9472, 8065, 83988, 1741, 55799, 2554, 523, 526, 10681, 6812, 506, 3788, 151473, 309, 6857, 3747	243	1458	16650	2.02078	0.0433492	0.00192681	0.00186439
GOTERM_BP_FAT	GO:0098662~inorganic cation transmembrane transport	25	9.29368	1.88479e-05	5581, 27347, 57181, 206358, 25769, 3737, 476, 535, 6546, 537, 1739, 6327, 10479, 817, 3736, 10939, 9472, 8065, 55799, 523, 526, 10681, 506, 3788, 3747	243	635	16650	2.69758	0.0603569	0.00259394	0.00250991
GOTERM_BP_FAT	GO:0015031~protein transport	50	18.5874	2.50464e-05	5581, 9980, 129049, 8774, 6950, 26953, 57182, 10612, 127933, 1213, 10055, 10133, 3831, 10059, 93664, 7532, 10939, 57231, 9472, 9908, 55176, 322, 63908, 523, 526, 8618, 9520, 375056, 5048, 9688, 291, 51382, 4905, 535, 537, 54812, 4943, 79719, 5494, 8120, 9372, 25977, 51277, 1122, 23033, 10440, 6812, 10565, 3747, 3308	243	1860	16650	1.8419	0.0793998	0.00330914	0.00320194
GOTERM_BP_FAT	GO:0098655~cation transmembrane transport	26	9.66543	3.5054e-05	5581, 27347, 57181, 206358, 25769, 3737, 476, 535, 6546, 10396, 537, 1739, 6327, 10479, 817, 3736, 10939, 9472, 8065, 55799, 523, 526, 10681, 506, 3788, 3747	243	703	16650	2.53411	0.109334	0.0044532	0.00430894
GOTERM_BP_FAT	GO:0051656~establishment of organelle localization	19	7.0632	4.4539e-05	93664, 7345, 5048, 1780, 8120, 22920, 59349, 4905, 80331, 63908, 57586, 537, 636, 6812, 5217, 1739, 6857, 4747, 8618	243	420	16650	3.09965	0.136806	0.00544861	0.0052721
GOTERM_BP_FAT	GO:0016311~dephosphorylation	19	7.0632	5.06695e-05	5494, 134510, 9677, 57460, 160760, 9472, 57181, 55197, 9891, 9110, 22876, 81566, 476, 1741, 57709, 55844, 1739, 9829, 1845	243	424	16650	3.07041	0.15411	0.0059772	0.00578357
GOTERM_BP_FAT	GO:0051650~establishment of vesicle localization	14	5.20446	5.56155e-05	93664, 5048, 1780, 8120, 22920, 59349, 4905, 80331, 63908, 57586, 6812, 5217, 6857, 8618	243	242	16650	3.96388	0.167817	0.00613346	0.00593477
GOTERM_BP_FAT	GO:0030001~metal ion transport	28	10.4089	5.57081e-05	5581, 27347, 57181, 25769, 3737, 51382, 4905, 476, 1213, 535, 6546, 537, 1739, 6327, 10479, 817, 3736, 9498, 10939, 9472, 8065, 55799, 523, 526, 10681, 3788, 309, 3747	243	814	16650	2.3569	0.168072	0.00613346	0.00593477
GOTERM_BP_FAT	GO:0065003~macromolecular complex assembly	46	17.1004	5.91147e-05	5581, 8774, 375056, 9688, 6950, 57142, 26953, 22876, 9185, 26052, 3737, 59349, 4905, 2744, 114791, 6709, 1653, 535, 636, 1739, 85453, 5217, 10059, 4747, 817, 3736, 93664, 5494, 11075, 10939, 23312, 3052, 22920, 9372, 29078, 23270, 23392, 63908, 6812, 10565, 3788, 309, 6857, 3747, 8618, 3308	243	1710	16650	1.84319	0.177381	0.00629858	0.00609454
GOTERM_BP_FAT	GO:0007029~endoplasmic reticulum organization	7	2.60223	6.52385e-05	65055, 9980, 23033, 57142, 10087, 10059, 10313	243	48	16650	9.99228	0.193853	0.00673383	0.00651569
GOTERM_BP_FAT	GO:0071822~protein complex subunit organization	45	16.7286	7.4609e-05	5581, 8774, 375056, 9688, 6950, 57142, 26953, 22876, 9185, 26052, 3737, 59349, 4905, 2744, 114791, 6709, 535, 1739, 85453, 5217, 10059, 4747, 817, 3736, 93664, 5494, 11075, 10939, 23312, 3052, 22920, 9372, 29078, 23270, 23392, 63908, 6812, 10565, 3788, 9829, 309, 6857, 3747, 8618, 3308	243	1674	16650	1.8419	0.218424	0.00746769	0.00722577
GOTERM_BP_FAT	GO:0006812~cation transport	31	11.5242	8.35675e-05	5581, 27347, 57181, 206358, 25769, 3737, 51382, 4905, 476, 1213, 535, 6546, 10396, 537, 1739, 6327, 10479, 817, 3736, 9498, 10939, 9472, 8065, 55799, 523, 526, 10681, 506, 3788, 309, 3747	243	975	16650	2.17854	0.241214	0.00793287	0.00767589
GOTERM_BP_FAT	GO:0006885~regulation of pH	9	3.34572	8.42234e-05	51382, 9498, 523, 535, 537, 526, 23312, 506, 10479	243	97	16650	6.35739	0.242856	0.00793287	0.00767589
GOTERM_BP_FAT	GO:0015991~ATP hydrolysis coupled proton transport	6	2.23048	9.09491e-05	476, 523, 535, 537, 526, 506	243	32	16650	12.8472	0.259492	0.00793287	0.00767589
GOTERM_BP_FAT	GO:0015988~energy coupled proton transmembrane transport, against electrochemical gradient	6	2.23048	9.09491e-05	476, 523, 535, 537, 526, 506	243	32	16650	12.8472	0.259492	0.00793287	0.00767589
GOTERM_BP_FAT	GO:0051648~vesicle localization	14	5.20446	9.12652e-05	93664, 5048, 1780, 8120, 22920, 59349, 4905, 80331, 63908, 57586, 6812, 5217, 6857, 8618	243	254	16650	3.77661	0.260265	0.00793287	0.00767589
GOTERM_BP_FAT	GO:0051640~organelle localization	20	7.43494	0.000101358	93664, 7345, 5048, 1780, 8120, 22920, 59349, 4905, 80331, 63908, 57586, 537, 636, 6812, 5217, 1739, 10059, 6857, 4747, 8618	243	489	16650	2.80239	0.284521	0.00858427	0.00830619
GOTERM_BP_FAT	GO:0046907~intracellular transport	43	15.9851	0.000105987	9520, 9980, 7345, 129049, 8774, 375056, 9688, 5048, 1780, 26953, 57182, 351, 59349, 4905, 6709, 127933, 1213, 10618, 10055, 9737, 54812, 636, 10133, 3831, 4943, 4747, 5494, 7532, 10939, 9472, 23259, 8120, 22920, 9372, 9908, 63908, 51277, 1122, 23033, 10440, 10087, 506, 3308	243	1594	16650	1.84837	0.295377	0.00875184	0.00846832
GOTERM_BP_FAT	GO:0070585~protein localization to mitochondrion	12	4.46097	0.00011282	9520, 7532, 64112, 3301, 10055, 10808, 10440, 5599, 10939, 3098, 10059, 3308	243	191	16650	4.30483	0.311103	0.00908885	0.00879442
GOTERM_BP_FAT	GO:0033572~transferrin transport	6	2.23048	0.000141502	51382, 1213, 523, 535, 537, 526	243	35	16650	11.746	0.37338	0.0111281	0.0107677
GOTERM_BP_FAT	GO:0031175~neuron projection development	27	10.0372	0.000150353	9201, 11041, 7345, 5048, 57142, 65009, 23426, 23767, 22876, 351, 26052, 6709, 127933, 8506, 10277, 4747, 10479, 22849, 11075, 10939, 200933, 23136, 322, 6812, 10565, 6857, 84570	243	817	16650	2.26438	0.391437	0.0115492	0.0111751
GOTERM_BP_FAT	GO:0010506~regulation of autophagy	14	5.20446	0.000161438	8672, 25827, 7345, 10193, 9681, 5291, 51382, 523, 535, 5049, 5599, 526, 10059, 4943	243	269	16650	3.56602	0.413317	0.0119197	0.0115335
GOTERM_BP_FAT	GO:0090662~ATP hydrolysis coupled transmembrane transport	6	2.23048	0.000162393	476, 523, 535, 537, 526, 506	243	36	16650	11.4198	0.415167	0.0119197	0.0115335
GOTERM_BP_FAT	GO:0015682~ferric iron transport	6	2.23048	0.000239374	51382, 1213, 523, 535, 537, 526	243	39	16650	10.5413	0.546494	0.0168224	0.0162774
GOTERM_BP_FAT	GO:0072512~trivalent inorganic cation transport	6	2.23048	0.000239374	51382, 1213, 523, 535, 537, 526	243	39	16650	10.5413	0.546494	0.0168224	0.0162774
GOTERM_BP_FAT	GO:0048193~Golgi vesicle transport	15	5.57621	0.000248865	9980, 8774, 375056, 1780, 8120, 23259, 22920, 59349, 4905, 6709, 23033, 10618, 10396, 10133, 3831	243	319	16650	3.22187	0.560494	0.0171251	0.0165703
GOTERM_BP_FAT	GO:0072384~organelle transport along microtubule	7	2.60223	0.000275899	7345, 5048, 1780, 636, 8120, 4747, 22920	243	62	16650	7.73596	0.598047	0.0185979	0.0179954
GOTERM_BP_FAT	GO:0022607~cellular component assembly	60	22.3048	0.000286972	5581, 8774, 6950, 57142, 26953, 23767, 22876, 351, 9185, 2744, 6709, 114791, 1213, 1653, 636, 1739, 85453, 5217, 10059, 93664, 11075, 10939, 23136, 3052, 22920, 29078, 79884, 63908, 8618, 4591, 375056, 5048, 9688, 3737, 51382, 55102, 26052, 59349, 4905, 535, 8506, 4747, 817, 3736, 10313, 347731, 5494, 200933, 23312, 23710, 9372, 23270, 23392, 6812, 309, 10565, 3788, 6857, 3747, 3308	243	2618	16650	1.57033	0.612487	0.0189574	0.0183433
GOTERM_BP_FAT	GO:0051453~regulation of intracellular pH	8	2.97398	0.00029339	51382, 9498, 523, 535, 526, 23312, 506, 10479	243	88	16650	6.22896	0.620617	0.0190013	0.0183857
GOTERM_BP_FAT	GO:0006464~cellular protein modification process	80	29.7398	0.000318153	8454, 5581, 25827, 153830, 134510, 10808, 57460, 65009, 160760, 57181, 23767, 22876, 351, 10612, 157, 6709, 127933, 10055, 51400, 55844, 1739, 85453, 5217, 5218, 64682, 7334, 7532, 25831, 9472, 8065, 9110, 3052, 64409, 5707, 122830, 322, 57478, 4139, 9829, 30811, 9520, 65264, 9201, 4591, 8078, 5165, 11041, 7345, 10193, 5048, 9688, 27347, 23623, 23228, 57325, 59349, 5599, 537, 10277, 5713, 5999, 4…	243	3818	16650	1.43569	0.650421	0.0196815	0.0190439
GOTERM_BP_FAT	GO:0036211~protein modification process	80	29.7398	0.000318153	8454, 5581, 25827, 153830, 134510, 10808, 57460, 65009, 160760, 57181, 23767, 22876, 351, 10612, 157, 6709, 127933, 10055, 51400, 55844, 1739, 85453, 5217, 5218, 64682, 7334, 7532, 25831, 9472, 8065, 9110, 3052, 64409, 5707, 122830, 322, 57478, 4139, 9829, 30811, 9520, 65264, 9201, 4591, 8078, 5165, 11041, 7345, 10193, 5048, 9688, 27347, 23623, 23228, 57325, 59349, 5599, 537, 10277, 5713, 5999, 4…	243	3818	16650	1.43569	0.650421	0.0196815	0.0190439
GOTERM_BP_FAT	GO:0034622~cellular macromolecular complex assembly	30	11.1524	0.000321768	5581, 375056, 9688, 6950, 57142, 26953, 22876, 26052, 114791, 6709, 1653, 535, 636, 1739, 85453, 5217, 10059, 4747, 93664, 5494, 11075, 23312, 3052, 9372, 29078, 23270, 23392, 10565, 8618, 3308	243	1004	16650	2.04737	0.654572	0.0196815	0.0190439
GOTERM_BP_FAT	GO:0030641~regulation of cellular pH	8	2.97398	0.000336925	51382, 9498, 523, 535, 526, 23312, 506, 10479	243	90	16650	6.09053	0.671445	0.0202339	0.0195784
GOTERM_BP_FAT	GO:0016567~protein ubiquitination	25	9.29368	0.000368424	65264, 9520, 8454, 5581, 4591, 25827, 10193, 153830, 23623, 59349, 10612, 10055, 10277, 85453, 5713, 63891, 64682, 7334, 200933, 25831, 130507, 8065, 5707, 23072, 3301	243	770	16650	2.22463	0.703921	0.0217304	0.0210265
GOTERM_BP_FAT	GO:0006470~protein dephosphorylation	13	4.83271	0.000380031	5494, 134510, 57460, 160760, 9472, 57181, 55197, 9891, 9110, 55844, 1739, 9829, 1845	243	256	16650	3.47946	0.715062	0.0220218	0.0213084
GOTERM_BP_FAT	GO:0072655~establishment of protein localization to mitochondrion	11	4.08922	0.000434532	9520, 7532, 64112, 3301, 10055, 10808, 10440, 5599, 10939, 3098, 3308	243	188	16650	4.00906	0.762021	0.0247459	0.0239442
GOTERM_BP_FAT	GO:0016241~regulation of macroautophagy	9	3.34572	0.000458827	51382, 7345, 10193, 523, 535, 5049, 5599, 526, 4943	243	124	16650	4.97312	0.78038	0.0256866	0.0248544
GOTERM_BP_FAT	GO:0030705~cytoskeleton-dependent intracellular transport	8	2.97398	0.000468692	7345, 5048, 1780, 636, 8120, 4747, 22920, 351	243	95	16650	5.76998	0.787424	0.0258015	0.0249657
GOTERM_BP_FAT	GO:0070647~protein modification by small protein conjugation or removal	30	11.1524	0.000503443	65264, 9520, 8454, 5581, 4591, 8078, 25827, 7345, 10193, 153830, 9688, 23623, 59349, 10612, 10055, 10277, 85453, 5713, 63891, 64682, 7334, 200933, 25831, 130507, 8065, 9097, 5707, 23072, 3301, 57478	243	1032	16650	1.99182	0.810486	0.0272602	0.0263771
GOTERM_BP_FAT	GO:0006793~phosphorus metabolic process	67	24.9071	0.000514944	8454, 5581, 134510, 10808, 57460, 23167, 65009, 160760, 57181, 9583, 23767, 22876, 351, 157, 6709, 476, 127933, 57709, 55844, 1739, 5217, 10059, 5218, 7532, 9677, 5631, 23057, 3098, 25830, 9472, 9110, 23259, 81566, 5707, 1741, 523, 2673, 526, 4139, 9829, 30811, 9201, 5165, 7345, 10193, 5048, 27347, 1040, 23228, 535, 5599, 537, 5713, 5999, 4747, 817, 347731, 5494, 55197, 9891, 5291, 3301, 51277, 1…	243	3089	16650	1.48616	0.817554	0.0274333	0.0265446
GOTERM_BP_FAT	GO:0097480~establishment of synaptic vesicle localization	9	3.34572	0.000538242	93664, 80331, 57586, 63908, 6812, 5217, 8120, 6857, 8618	243	127	16650	4.85564	0.831073	0.0277783	0.0268785
GOTERM_BP_FAT	GO:0048489~synaptic vesicle transport	9	3.34572	0.000538242	93664, 80331, 57586, 63908, 6812, 5217, 8120, 6857, 8618	243	127	16650	4.85564	0.831073	0.0277783	0.0268785
GOTERM_BP_FAT	GO:0050801~ion homeostasis	23	8.55019	0.000579052	9498, 5581, 10939, 23312, 9472, 57181, 5291, 25769, 351, 51382, 476, 523, 535, 6546, 526, 537, 6327, 506, 309, 10479, 817, 10962, 3736	243	699	16650	2.25454	0.852387	0.0294248	0.0284715
GOTERM_BP_FAT	GO:0010970~establishment of localization by movement along microtubule	8	2.97398	0.00063865	7345, 5048, 1780, 636, 8120, 4747, 22920, 351	243	100	16650	5.48148	0.878778	0.0319615	0.0309261
GOTERM_BP_FAT	GO:0051049~regulation of transport	44	16.3569	0.000688086	9520, 5581, 129049, 9688, 291, 27347, 65009, 22876, 3737, 4905, 476, 127933, 57586, 10055, 6546, 10396, 5599, 537, 636, 1739, 5217, 6327, 10059, 4943, 817, 3736, 65055, 93664, 5494, 7532, 9472, 5291, 9908, 322, 55799, 63908, 3301, 51277, 10681, 6812, 3788, 9829, 6857, 3747	243	1796	16650	1.67863	0.897052	0.033729	0.0326364
GOTERM_BP_FAT	GO:0001508~action potential	9	3.34572	0.000695068	3737, 476, 6546, 8506, 6327, 1739, 9472, 817, 3736	243	132	16650	4.67172	0.8994	0.033729	0.0326364
GOTERM_BP_FAT	GO:0045851~pH reduction	6	2.23048	0.000704602	51382, 523, 535, 537, 526, 23312	243	49	16650	8.39002	0.902521	0.033729	0.0326364
GOTERM_BP_FAT	GO:0050905~neuromuscular process	8	2.97398	0.000718962	7345, 23261, 16, 5048, 8506, 4747, 3736, 351	243	102	16650	5.374	0.90704	0.0339247	0.0328258
GOTERM_BP_FAT	GO:0097479~synaptic vesicle localization	9	3.34572	0.000767281	93664, 80331, 57586, 63908, 6812, 5217, 8120, 6857, 8618	243	134	16650	4.60199	0.920762	0.0356948	0.0345385
GOTERM_BP_FAT	GO:0006796~phosphate-containing compound metabolic process	66	24.5353	0.000829304	8454, 5581, 134510, 10808, 57460, 23167, 65009, 160760, 57181, 9583, 23767, 22876, 351, 157, 6709, 476, 127933, 57709, 55844, 1739, 5217, 10059, 5218, 7532, 9677, 5631, 23057, 3098, 25830, 9472, 9110, 81566, 5707, 1741, 523, 2673, 526, 4139, 9829, 30811, 9201, 5165, 7345, 10193, 5048, 27347, 1040, 23228, 535, 5599, 537, 5713, 5999, 4747, 817, 347731, 5494, 55197, 9891, 5291, 3301, 51277, 10087, 5…	243	3083	16650	1.46683	0.935451	0.0380443	0.0368119
GOTERM_BP_FAT	GO:0050885~neuromuscular process controlling balance	6	2.23048	0.00101161	23261, 16, 5048, 8506, 4747, 351	243	53	16650	7.75681	0.964671	0.0454119	0.0439408
GOTERM_BP_FAT	GO:0048812~neuron projection morphogenesis	19	7.0632	0.0010174	9201, 11041, 7345, 5048, 57142, 10939, 200933, 23136, 23767, 351, 26052, 322, 6709, 8506, 6812, 6857, 4747, 10479, 84570	243	543	16650	2.39752	0.965341	0.0454119	0.0439408
GOTERM_BP_FAT	GO:0006813~potassium ion transport	11	4.08922	0.00109872	3737, 4905, 476, 27347, 1739, 9472, 3788, 25769, 10479, 3747, 3736	243	212	16650	3.55521	0.973512	0.0483876	0.0468201
GOTERM_BP_FAT	GO:0055080~cation homeostasis	21	7.80669	0.00117335	9498, 5581, 10939, 23312, 9472, 57181, 5291, 25769, 351, 51382, 476, 523, 535, 6546, 526, 537, 506, 309, 10479, 817, 3736	243	643	16650	2.23777	0.979305	0.0509946	0.0493426
GOTERM_BP_FAT	GO:0032446~protein modification by small protein conjugation	26	9.66543	0.00119198	65264, 9520, 8454, 5581, 4591, 25827, 10193, 153830, 9688, 23623, 59349, 10612, 10055, 10277, 85453, 5713, 63891, 64682, 7334, 200933, 25831, 130507, 8065, 5707, 23072, 3301	243	887	16650	2.00843	0.980541	0.0511312	0.0494748
GOTERM_BP_FAT	GO:0006914~autophagy	16	5.94796	0.0012239	8672, 7345, 10193, 57231, 5291, 23710, 51382, 55102, 523, 535, 5049, 5599, 526, 10133, 10059, 4943	243	418	16650	2.62272	0.98249	0.0515352	0.0498657
GOTERM_BP_FAT	GO:0023051~regulation of signaling	65	24.1636	0.00123982	5581, 25827, 64112, 10808, 65009, 57181, 23767, 22876, 351, 476, 9737, 6546, 10098, 636, 10133, 1739, 85453, 5217, 10059, 5218, 7334, 7532, 22849, 9472, 9110, 57512, 23092, 5707, 9908, 63908, 7345, 10193, 5048, 9688, 291, 9681, 25769, 23623, 23228, 59349, 4905, 81832, 57569, 5599, 10231, 537, 8506, 5713, 51306, 5999, 817, 10479, 347731, 5494, 9891, 5291, 23072, 3301, 51277, 6812, 10565, 6857, 374…	243	3070	16650	1.45072	0.983389	0.0515352	0.0498657
GOTERM_BP_FAT	GO:0017156~calcium ion regulated exocytosis	8	2.97398	0.0012482	93664, 80331, 57586, 63908, 6812, 5217, 6857, 8618	243	112	16650	4.89418	0.983843	0.0515352	0.0498657
GOTERM_BP_FAT	GO:1902600~hydrogen ion transmembrane transport	8	2.97398	0.00131449	476, 523, 535, 537, 526, 506, 206358, 10479	243	113	16650	4.85087	0.987023	0.0529857	0.0512693
GOTERM_BP_FAT	GO:0002028~regulation of sodium ion transport	7	2.60223	0.00131542	5581, 476, 6546, 27347, 6327, 1739, 817	243	83	16650	5.77867	0.987063	0.0529857	0.0512693
GOTERM_BP_FAT	GO:0010256~endomembrane system organization	19	7.0632	0.00140505	65055, 9980, 5048, 9688, 57142, 23167, 23136, 57512, 4905, 1213, 23033, 10087, 10098, 6812, 1739, 10133, 10565, 10059, 10313	243	559	16650	2.32889	0.990382	0.0559142	0.0541029
GOTERM_BP_FAT	GO:0035637~multicellular organismal signaling	9	3.34572	0.00145872	3737, 476, 55799, 5048, 6546, 8506, 6327, 817, 3736	243	148	16650	4.16667	0.991947	0.057359	0.0555009
GOTERM_BP_FAT	GO:0098771~inorganic ion homeostasis	21	7.80669	0.00154438	9498, 5581, 10939, 23312, 9472, 57181, 5291, 25769, 351, 51382, 476, 523, 535, 6546, 526, 537, 506, 309, 10479, 817, 3736	243	658	16650	2.18676	0.993934	0.0595796	0.0576495
GOTERM_BP_FAT	GO:0042787~protein ubiquitination involved in ubiquitin-dependent protein catabolic process	11	4.08922	0.00155127	65264, 8454, 5707, 23072, 64682, 153830, 10277, 200933, 25831, 5713, 8065	243	222	16650	3.39506	0.994071	0.0595796	0.0576495
GOTERM_BP_FAT	GO:0016079~synaptic vesicle exocytosis	7	2.60223	0.00158054	93664, 80331, 57586, 63908, 6812, 6857, 8618	243	86	16650	5.57709	0.994618	0.060006	0.0580621
GOTERM_BP_FAT	GO:0007018~microtubule-based movement	11	4.08922	0.00177	7345, 51143, 5048, 55605, 1780, 636, 3831, 8120, 4747, 22920, 351	243	226	16650	3.33497	0.997124	0.0653524	0.0632354
GOTERM_BP_FAT	GO:0007017~microtubule-based process	20	7.43494	0.00179389	4591, 7345, 11075, 5048, 1780, 8120, 22920, 351, 256714, 10579, 114791, 79884, 1213, 51143, 55605, 636, 4139, 1739, 3831, 4747	243	618	16650	2.21743	0.997343	0.0653524	0.0632354
GOTERM_BP_FAT	GO:0048666~neuron development	27	10.0372	0.00179928	9201, 11041, 7345, 5048, 57142, 65009, 23426, 23767, 22876, 351, 26052, 6709, 127933, 8506, 10277, 4747, 10479, 22849, 11075, 10939, 200933, 23136, 322, 6812, 10565, 6857, 84570	243	965	16650	1.9171	0.99739	0.0653524	0.0632354
GOTERM_BP_FAT	GO:0015992~proton transport	9	3.34572	0.00180051	51382, 476, 523, 535, 537, 526, 506, 206358, 10479	243	153	16650	4.0305	0.9974	0.0653524	0.0632354
GOTERM_BP_FAT	GO:0030003~cellular cation homeostasis	19	7.0632	0.00184294	9498, 5581, 10939, 23312, 9472, 57181, 5291, 25769, 351, 51382, 476, 523, 535, 6546, 526, 506, 309, 10479, 817	243	573	16650	2.27199	0.997741	0.0661655	0.0640221
GOTERM_BP_FAT	GO:0006826~iron ion transport	6	2.23048	0.00190916	51382, 1213, 523, 535, 537, 526	243	61	16650	6.73953	0.998186	0.0676348	0.0654438
GOTERM_BP_FAT	GO:1902589~single-organism organelle organization	39	14.4981	0.00193204	5581, 4591, 10193, 64112, 5048, 51382, 55102, 10579, 84448, 114791, 6709, 1213, 51143, 57586, 5599, 636, 1739, 10133, 5217, 3831, 10059, 4747, 7532, 9118, 11075, 10939, 57231, 23136, 23710, 23092, 256714, 79884, 85369, 10087, 6812, 4139, 10565, 6857, 3308	243	1612	16650	1.65771	0.998318	0.0676348	0.0654438
GOTERM_BP_FAT	GO:0006818~hydrogen transport	9	3.34572	0.00195374	51382, 476, 523, 535, 537, 526, 506, 206358, 10479	243	155	16650	3.97849	0.998434	0.0676348	0.0654438
GOTERM_BP_FAT	GO:0044708~single-organism behavior	15	5.57621	0.00198092	5581, 7345, 22849, 5048, 65009, 130507, 23259, 25769, 22876, 351, 3737, 81832, 55342, 2566, 10396	243	395	16650	2.60197	0.998569	0.0676348	0.0654438
GOTERM_BP_FAT	GO:0006511~ubiquitin-dependent protein catabolic process	19	7.0632	0.00198625	65264, 8454, 25827, 64682, 8078, 7334, 7345, 153830, 200933, 25831, 130507, 8065, 9097, 5707, 23072, 23392, 57478, 10277, 5713	243	577	16650	2.25624	0.998594	0.0676348	0.0654438
GOTERM_BP_FAT	GO:0010646~regulation of cell communication	63	23.4201	0.00221292	5581, 25827, 64112, 10808, 65009, 57181, 23767, 22876, 351, 9737, 6546, 10098, 636, 10133, 1739, 85453, 5217, 10059, 5218, 7334, 7532, 22849, 9472, 9110, 57512, 23092, 5707, 9908, 63908, 7345, 10193, 5048, 9688, 291, 9681, 25769, 23623, 23228, 59349, 81832, 57569, 5599, 10231, 537, 8506, 5713, 51306, 5999, 817, 10479, 347731, 5494, 9891, 5291, 23072, 3301, 51277, 6812, 10565, 6857, 3747, 1845, 10…	243	3020	16650	1.42936	0.999336	0.0745844	0.0721682
GOTERM_BP_FAT	GO:0061564~axon development	16	5.94796	0.00225257	9201, 11041, 7345, 5048, 57142, 10939, 200933, 23767, 22876, 351, 322, 6709, 6812, 4747, 10479, 84570	243	445	16650	2.46359	0.999418	0.0751541	0.0727195
GOTERM_BP_FAT	GO:0019941~modification-dependent protein catabolic process	19	7.0632	0.00231479	65264, 8454, 25827, 64682, 8078, 7334, 7345, 153830, 200933, 25831, 130507, 8065, 9097, 5707, 23072, 23392, 57478, 10277, 5713	243	585	16650	2.22539	0.999526	0.0764574	0.0739806
GOTERM_BP_FAT	GO:0008088~axo-dendritic transport	5	1.85874	0.00240188	7345, 5048, 8120, 4747, 351	243	39	16650	8.78443	0.999645	0.0785488	0.0760042
GOTERM_BP_FAT	GO:0006873~cellular ion homeostasis	19	7.0632	0.00246565	9498, 5581, 10939, 23312, 9472, 57181, 5291, 25769, 351, 51382, 476, 523, 535, 6546, 526, 506, 309, 10479, 817	243	588	16650	2.21403	0.999712	0.0793577	0.0767869
GOTERM_BP_FAT	GO:0060341~regulation of cellular localization	24	8.92193	0.00247467	9520, 9201, 65055, 5581, 5494, 7532, 6950, 9688, 10808, 9472, 9908, 127933, 1213, 63908, 3301, 51277, 10055, 6546, 5599, 6812, 5217, 1739, 10575, 817	243	834	16650	1.97176	0.999721	0.0793577	0.0767869
GOTERM_BP_FAT	GO:0006814~sodium ion transport	10	3.71747	0.00256437	9498, 5581, 476, 6546, 27347, 6327, 1739, 817, 25769, 10479	243	199	16650	3.44314	0.999793	0.0814433	0.078805
GOTERM_BP_FAT	GO:0043632~modification-dependent macromolecule catabolic process	19	7.0632	0.00269019	65264, 8454, 25827, 64682, 8078, 7334, 7345, 153830, 200933, 25831, 130507, 8065, 9097, 5707, 23072, 23392, 57478, 10277, 5713	243	593	16650	2.19537	0.999863	0.0846256	0.0818842
GOTERM_BP_FAT	GO:0032873~negative regulation of stress-activated MAPK cascade	5	1.85874	0.00289109	3301, 5048, 10808, 1739, 1845	243	41	16650	8.35592	0.99993	0.0892456	0.0863545
GOTERM_BP_FAT	GO:0070303~negative regulation of stress-activated protein kinase signaling cascade	5	1.85874	0.00289109	3301, 5048, 10808, 1739, 1845	243	41	16650	8.35592	0.99993	0.0892456	0.0863545
GOTERM_BP_FAT	GO:0007409~axonogenesis	15	5.57621	0.00296775	9201, 11041, 7345, 5048, 57142, 10939, 200933, 23767, 351, 322, 6709, 6812, 4747, 10479, 84570	243	413	16650	2.48857	0.999945	0.0907636	0.0878233
GOTERM_BP_FAT	GO:0043933~macromolecular complex subunit organization	53	19.7026	0.00302382	5581, 8774, 6950, 57142, 26953, 22876, 9185, 2744, 6709, 114791, 1653, 636, 1739, 85453, 5217, 3831, 10059, 93664, 7334, 11075, 10939, 3052, 22920, 29078, 322, 63908, 9829, 8618, 4591, 375056, 9688, 3737, 26052, 57325, 59349, 4905, 535, 5599, 4747, 817, 3736, 5494, 23312, 9372, 23270, 23392, 6812, 309, 10565, 3788, 6857, 3747, 3308	243	2461	16650	1.47561	0.999955	0.0916302	0.0886619
GOTERM_BP_FAT	GO:0033365~protein localization to organelle	25	9.29368	0.00316405	9520, 9201, 64112, 9688, 6950, 10808, 26953, 51382, 1653, 10055, 5599, 636, 10133, 10059, 10575, 5494, 7532, 10939, 3098, 9472, 9372, 9908, 3301, 10440, 3308	243	902	16650	1.89907	0.999972	0.0950077	0.0919299
GOTERM_BP_FAT	GO:0007005~mitochondrion organization	20	7.43494	0.00326597	9520, 7532, 64112, 10193, 10939, 291, 23259, 23710, 26052, 55102, 29078, 10055, 10440, 5599, 10087, 10133, 506, 10059, 3308, 10962	243	653	16650	2.09858	0.99998	0.0971847	0.0940364
GOTERM_BP_FAT	GO:0035725~sodium ion transmembrane transport	8	2.97398	0.00331873	5581, 476, 6546, 27347, 6327, 817, 25769, 10479	243	133	16650	4.12141	0.999983	0.0978729	0.0947023
GOTERM_BP_FAT	GO:0051603~proteolysis involved in cellular protein catabolic process	20	7.43494	0.00349173	65264, 8454, 25827, 64682, 8078, 7334, 7345, 10193, 153830, 200933, 25831, 130507, 8065, 9097, 5707, 23072, 23392, 57478, 10277, 5713	243	657	16650	2.0858	0.99999	0.102064	0.0987573
GOTERM_BP_FAT	GO:0099003~vesicle mediated transport in synapse	7	2.60223	0.00373738	93664, 80331, 57586, 63908, 6812, 6857, 8618	243	102	16650	4.70225	0.999996	0.108286	0.104778
GOTERM_BP_FAT	GO:0007214~gamma-aminobutyric acid signaling pathway	4	1.48699	0.00380736	2567, 2566, 2554, 23228	243	22	16650	12.4579	0.999997	0.109354	0.105812
GOTERM_BP_FAT	GO:0055082~cellular chemical homeostasis	21	7.80669	0.00387179	9498, 5581, 5165, 10939, 23312, 3098, 9472, 57181, 5291, 25769, 351, 51382, 476, 523, 535, 6546, 526, 506, 309, 10479, 817	243	713	16650	2.01808	0.999997	0.110246	0.106674
GOTERM_BP_FAT	GO:0044085~cellular component biogenesis	60	22.3048	0.00399839	5581, 8774, 6950, 57142, 26953, 23767, 22876, 351, 9185, 2744, 6709, 114791, 1213, 1653, 636, 1739, 85453, 5217, 10059, 93664, 11075, 10939, 23136, 3052, 22920, 29078, 79884, 63908, 8618, 4591, 375056, 5048, 9688, 3737, 51382, 55102, 26052, 59349, 4905, 535, 8506, 4747, 817, 3736, 10313, 347731, 5494, 200933, 23312, 23710, 9372, 23270, 23392, 6812, 309, 10565, 3788, 6857, 3747, 3308	243	2914	16650	1.41081	0.999998	0.112503	0.108858
GOTERM_BP_FAT	GO:1904062~regulation of cation transmembrane transport	10	3.71747	0.00402196	5581, 6546, 10681, 27347, 6327, 1739, 9472, 3788, 817, 3747	243	213	16650	3.21683	0.999998	0.112503	0.108858
GOTERM_BP_FAT	GO:0072594~establishment of protein localization to organelle	20	7.43494	0.00405322	9520, 5494, 7532, 64112, 6950, 9688, 10808, 10939, 26953, 3098, 9472, 9372, 9908, 3301, 10055, 10440, 5599, 10133, 10575, 3308	243	666	16650	2.05761	0.999999	0.112503	0.108858
GOTERM_BP_FAT	GO:0007267~cell-cell signaling	36	13.3829	0.00415965	8454, 5581, 5048, 291, 25769, 23228, 59349, 81832, 2744, 2566, 2742, 1213, 57586, 1739, 5217, 6327, 5713, 5218, 10313, 3736, 93664, 5494, 7532, 22849, 9097, 5707, 80331, 23072, 1741, 63908, 2554, 6812, 4139, 6857, 3747, 8618	243	1517	16650	1.62602	0.999999	0.112723	0.109072
GOTERM_BP_FAT	GO:0061024~membrane organization	27	10.0372	0.00416199	64112, 8774, 375056, 9688, 5048, 23167, 26052, 59349, 4905, 1213, 57586, 10396, 5599, 10098, 1739, 10133, 10059, 65055, 7532, 10939, 23136, 57512, 1741, 63908, 6812, 6857, 3308	243	1027	16650	1.80136	0.999999	0.112723	0.109072
GOTERM_BP_FAT	GO:0051128~regulation of cellular component organization	50	18.5874	0.00421023	5581, 129049, 64112, 6950, 57142, 65009, 23767, 22876, 6709, 1213, 10055, 636, 1739, 5217, 10059, 10575, 7334, 7532, 22849, 11075, 23136, 9472, 23259, 79884, 322, 63908, 389941, 85369, 9829, 9520, 4591, 10193, 5048, 170506, 26052, 57446, 51143, 10396, 5599, 7216, 4943, 4747, 817, 347731, 5494, 5291, 6812, 10565, 6857, 10962	243	2323	16650	1.47479	0.999999	0.112723	0.109072
GOTERM_BP_FAT	GO:0007269~neurotransmitter secretion	8	2.97398	0.00423182	93664, 80331, 57586, 63908, 6812, 5217, 6857, 8618	243	139	16650	3.94351	0.999999	0.112723	0.109072
GOTERM_BP_FAT	GO:0099643~signal release from synapse	8	2.97398	0.00423182	93664, 80331, 57586, 63908, 6812, 5217, 6857, 8618	243	139	16650	3.94351	0.999999	0.112723	0.109072
GOTERM_BP_FAT	GO:0051452~intracellular pH reduction	5	1.85874	0.00513276	51382, 523, 535, 526, 23312	243	48	16650	7.13735	1	0.133941	0.129602
GOTERM_BP_FAT	GO:0007399~nervous system development	47	17.4721	0.00513581	9201, 11041, 7345, 5048, 57142, 65009, 23426, 23767, 22876, 351, 26052, 3737, 10579, 10612, 6709, 127933, 6546, 8506, 10277, 8745, 1739, 6327, 4747, 10479, 3736, 347731, 9771, 7532, 22849, 16, 9118, 7798, 11075, 5631, 10939, 200933, 23136, 23092, 322, 1741, 5049, 6812, 4139, 10565, 6857, 84570, 3747	243	2170	16650	1.48404	1	0.133941	0.129602
GOTERM_BP_FAT	GO:0071805~potassium ion transmembrane transport	9	3.34572	0.00519058	3737, 476, 27347, 1739, 9472, 3788, 10479, 3747, 3736	243	182	16650	3.38828	1	0.133941	0.129602
GOTERM_BP_FAT	GO:0071804~cellular potassium ion transport	9	3.34572	0.00519058	3737, 476, 27347, 1739, 9472, 3788, 10479, 3747, 3736	243	182	16650	3.38828	1	0.133941	0.129602
GOTERM_BP_FAT	GO:0099531~presynaptic process involved in chemical synaptic transmission	8	2.97398	0.00532351	93664, 80331, 57586, 63908, 6812, 5217, 6857, 8618	243	145	16650	3.78033	1	0.136307	0.131891
GOTERM_BP_FAT	GO:0048878~chemical homeostasis	27	10.0372	0.00547157	5581, 5165, 57181, 25769, 351, 51382, 476, 535, 6546, 537, 6327, 2805, 10479, 817, 3736, 9498, 10939, 23312, 3098, 9472, 5291, 523, 526, 10087, 506, 309, 10962	243	1049	16650	1.76358	1	0.13902	0.134517
GOTERM_BP_FAT	GO:0044257~cellular protein catabolic process	20	7.43494	0.00578353	65264, 8454, 25827, 64682, 8078, 7334, 7345, 10193, 153830, 200933, 25831, 130507, 8065, 9097, 5707, 23072, 23392, 57478, 10277, 5713	243	689	16650	1.98893	1	0.145824	0.1411
GOTERM_BP_FAT	GO:0048667~cell morphogenesis involved in neuron differentiation	16	5.94796	0.00612032	9201, 11041, 7345, 5048, 57142, 10939, 200933, 23767, 351, 26052, 322, 6709, 6812, 4747, 10479, 84570	243	496	16650	2.21027	1	0.150871	0.145983
GOTERM_BP_FAT	GO:0000041~transition metal ion transport	7	2.60223	0.00615003	51382, 1213, 523, 535, 537, 526, 57181	243	113	16650	4.24451	1	0.150871	0.145983
GOTERM_BP_FAT	GO:0051932~synaptic transmission, GABAergic	4	1.48699	0.00615942	5581, 2566, 2554, 6812	243	26	16650	10.5413	1	0.150871	0.145983
GOTERM_BP_FAT	GO:0060627~regulation of vesicle-mediated transport	15	5.57621	0.00616789	93664, 129049, 65009, 5291, 22876, 4905, 63908, 57586, 537, 636, 6812, 5217, 9829, 4943, 6857	243	449	16650	2.28904	1	0.150871	0.145983
GOTERM_BP_FAT	GO:0010498~proteasomal protein catabolic process	14	5.20446	0.00622246	8454, 25827, 64682, 8078, 7345, 10193, 153830, 200933, 130507, 9097, 5707, 23392, 10277, 5713	243	403	16650	2.3803	1	0.150871	0.145983
GOTERM_BP_FAT	GO:0048588~developmental cell growth	9	3.34572	0.0062821	9201, 5048, 57142, 9472, 6857, 817, 10479, 23767, 351	243	188	16650	3.28014	1	0.150871	0.145983
GOTERM_BP_FAT	GO:1902582~single-organism intracellular transport	20	7.43494	0.00630341	5494, 7345, 375056, 5048, 9688, 1780, 10939, 26953, 9472, 8120, 22920, 9372, 351, 9908, 10440, 10087, 636, 506, 4747, 3308	243	695	16650	1.97176	1	0.150871	0.145983
GOTERM_BP_FAT	GO:0099504~synaptic vesicle cycle	7	2.60223	0.00668783	93664, 80331, 57586, 63908, 6812, 6857, 8618	243	115	16650	4.17069	1	0.15892	0.153772
GOTERM_BP_FAT	GO:0090383~phagosome acidification	4	1.48699	0.00685593	51382, 523, 535, 526	243	27	16650	10.1509	1	0.159127	0.153972
GOTERM_BP_FAT	GO:0035418~protein localization to synapse	4	1.48699	0.00685593	81832, 1741, 3831, 1739	243	27	16650	10.1509	1	0.159127	0.153972
GOTERM_BP_FAT	GO:0010644~cell communication by electrical coupling	4	1.48699	0.00685593	476, 6546, 817, 3736	243	27	16650	10.1509	1	0.159127	0.153972
GOTERM_BP_FAT	GO:0061025~membrane fusion	9	3.34572	0.00688925	26052, 4905, 57586, 63908, 8774, 10939, 6812, 10059, 6857	243	191	16650	3.22862	1	0.159127	0.153972
GOTERM_BP_FAT	GO:1902305~regulation of sodium ion transmembrane transport	5	1.85874	0.00730154	5581, 27347, 6327, 1739, 817	243	53	16650	6.46401	1	0.166324	0.160936
GOTERM_BP_FAT	GO:0006513~protein monoubiquitination	5	1.85874	0.00730154	59349, 8454, 4591, 25827, 10277	243	53	16650	6.46401	1	0.166324	0.160936
GOTERM_BP_FAT	GO:0010959~regulation of metal ion transport	12	4.46097	0.0075915	5581, 476, 55799, 6546, 10681, 27347, 6327, 1739, 9472, 3788, 817, 3747	243	322	16650	2.55349	1	0.171745	0.166181
GOTERM_BP_FAT	GO:0044802~single-organism membrane organization	23	8.55019	0.00792496	65055, 7532, 64112, 5048, 9688, 10939, 23167, 23136, 26052, 57512, 4905, 1741, 1213, 57586, 10396, 5599, 10098, 6812, 1739, 10133, 10059, 6857, 3308	243	866	16650	1.81978	1	0.178069	0.1723
GOTERM_BP_FAT	GO:1903827~regulation of cellular protein localization	17	6.3197	0.00822469	9520, 9201, 5494, 7532, 6950, 9688, 10808, 9472, 9908, 127933, 1213, 3301, 51277, 10055, 5599, 1739, 10575	243	562	16650	2.07262	1	0.182513	0.1766
GOTERM_BP_FAT	GO:0032990~cell part morphogenesis	22	8.17844	0.00823324	9201, 11041, 7345, 5048, 57142, 10939, 200933, 23136, 23767, 351, 26052, 51382, 322, 6709, 10087, 8506, 6812, 10059, 6857, 4747, 10479, 84570	243	817	16650	1.84505	1	0.182513	0.1766
GOTERM_BP_FAT	GO:0070072~vacuolar proton-transporting V-type ATPase complex assembly	3	1.11524	0.00876654	535, 23312, 22876	243	10	16650	20.5556	1	0.191761	0.185549
GOTERM_BP_FAT	GO:0070070~proton-transporting V-type ATPase complex assembly	3	1.11524	0.00876654	535, 23312, 22876	243	10	16650	20.5556	1	0.191761	0.185549
GOTERM_BP_FAT	GO:0035556~intracellular signal transduction	54	20.0743	0.00886297	8454, 5581, 25827, 64112, 10808, 65009, 23767, 22876, 6709, 151126, 6546, 10133, 1739, 85453, 10059, 7334, 9472, 8065, 23092, 5707, 9908, 83988, 4139, 30811, 9201, 7345, 10193, 5048, 28512, 27347, 9681, 23426, 23228, 57569, 5599, 10231, 537, 5713, 51306, 5999, 4747, 817, 9771, 347731, 5494, 9891, 5291, 3301, 51277, 1122, 10565, 3747, 1845, 10962	243	2657	16650	1.39255	1	0.191811	0.185598
GOTERM_BP_FAT	GO:0043161~proteasome-mediated ubiquitin-dependent protein catabolic process	13	4.83271	0.00893737	8454, 25827, 64682, 8078, 7345, 153830, 200933, 130507, 9097, 5707, 23392, 10277, 5713	243	375	16650	2.37531	1	0.191811	0.185598
GOTERM_BP_FAT	GO:0050790~regulation of catalytic activity	49	18.2156	0.00894306	8454, 5581, 129049, 6950, 10808, 57181, 23767, 351, 6709, 10055, 51400, 636, 57709, 55844, 1739, 5217, 10059, 10575, 64682, 7334, 7532, 9472, 81566, 23092, 5707, 1741, 7345, 5048, 9681, 57569, 5599, 10231, 4943, 5713, 51306, 5999, 4747, 817, 9771, 347731, 9891, 5291, 9097, 3301, 1122, 10681, 10565, 5529, 1845	243	2357	16650	1.42444	1	0.191811	0.185598
GOTERM_BP_FAT	GO:0033043~regulation of organelle organization	28	10.4089	0.00955984	9520, 5581, 4591, 10193, 129049, 64112, 6950, 5048, 170506, 6709, 51143, 10055, 5599, 1739, 5217, 10059, 4943, 10575, 817, 7334, 7532, 11075, 23259, 79884, 6812, 10565, 6857, 10962	243	1152	16650	1.66538	1	0.203717	0.197118
GOTERM_BP_FAT	GO:0051258~protein polymerization	10	3.71747	0.0100393	26052, 5581, 6709, 114791, 11075, 5217, 1739, 10565, 10059, 4747	243	246	16650	2.78531	1	0.212563	0.205677
GOTERM_BP_FAT	GO:0019725~cellular homeostasis	22	8.17844	0.010154	9498, 5581, 5165, 10939, 23312, 3098, 9472, 57181, 5291, 25769, 351, 51382, 476, 56255, 523, 535, 6546, 526, 506, 309, 10479, 817	243	833	16650	1.80961	1	0.213622	0.206702
GOTERM_BP_FAT	GO:2000650~negative regulation of sodium ion transmembrane transporter activity	3	1.11524	0.0106127	5581, 27347, 817	243	11	16650	18.6869	1	0.221858	0.214671
GOTERM_BP_FAT	GO:0072659~protein localization to plasma membrane	9	3.34572	0.0108983	57512, 4905, 1213, 10098, 23167, 6812, 23136, 10133, 1739	243	207	16650	2.97907	1	0.226397	0.219062
GOTERM_BP_FAT	GO:1901379~regulation of potassium ion transmembrane transport	5	1.85874	0.0112404	27347, 1739, 9472, 3788, 3747	243	60	16650	5.70988	1	0.232044	0.224527
GOTERM_BP_FAT	GO:0000209~protein polyubiquitination	10	3.71747	0.0116307	9520, 8454, 5707, 64682, 7334, 10193, 153830, 10277, 5713, 23623	243	252	16650	2.71899	1	0.238609	0.23088
GOTERM_BP_FAT	GO:0098930~axonal transport	4	1.48699	0.0119987	7345, 5048, 8120, 4747	243	33	16650	8.30527	1	0.244639	0.236714
GOTERM_BP_FAT	GO:0034765~regulation of ion transmembrane transport	13	4.83271	0.0123773	5581, 27347, 9472, 3737, 55799, 6546, 10681, 1739, 6327, 3788, 817, 3747, 3736	243	392	16650	2.2723	1	0.249487	0.241405
GOTERM_BP_FAT	GO:0072657~protein localization to membrane	15	5.57621	0.0124621	65055, 7532, 64112, 23167, 23136, 57512, 4905, 1741, 1213, 5599, 10098, 6812, 1739, 10133, 3308	243	489	16650	2.1018	1	0.249487	0.241405
GOTERM_BP_FAT	GO:1902306~negative regulation of sodium ion transmembrane transport	3	1.11524	0.0126141	5581, 27347, 817	243	12	16650	17.1296	1	0.249487	0.241405
GOTERM_BP_FAT	GO:0097120~receptor localization to synapse	3	1.11524	0.0126141	81832, 1741, 1739	243	12	16650	17.1296	1	0.249487	0.241405
GOTERM_BP_FAT	GO:0071786~endoplasmic reticulum tubular network organization	3	1.11524	0.0126141	65055, 57142, 10313	243	12	16650	17.1296	1	0.249487	0.241405
GOTERM_BP_FAT	GO:0010822~positive regulation of mitochondrion organization	8	2.97398	0.0129529	9520, 7532, 64112, 10055, 5599, 10059, 23259, 10962	243	172	16650	3.18691	1	0.254664	0.246414
GOTERM_BP_FAT	GO:0045936~negative regulation of phosphate metabolic process	16	5.94796	0.013601	347731, 7532, 7345, 5048, 10808, 27347, 9472, 23767, 22876, 81566, 1741, 3301, 57709, 1739, 5999, 1845	243	544	16650	2.01525	1	0.263844	0.255297
GOTERM_BP_FAT	GO:0010563~negative regulation of phosphorus metabolic process	16	5.94796	0.013601	347731, 7532, 7345, 5048, 10808, 27347, 9472, 23767, 22876, 81566, 1741, 3301, 57709, 1739, 5999, 1845	243	544	16650	2.01525	1	0.263844	0.255297
GOTERM_BP_FAT	GO:0006886~intracellular protein transport	25	9.29368	0.0136595	9520, 129049, 8774, 9688, 26953, 57182, 4905, 127933, 1213, 10055, 10133, 3831, 4943, 5494, 7532, 10939, 9472, 8120, 9372, 9908, 63908, 51277, 1122, 10440, 3308	243	1020	16650	1.67938	1	0.263844	0.255297
GOTERM_BP_FAT	GO:0043268~positive regulation of potassium ion transport	4	1.48699	0.0140919	27347, 1739, 9472, 3747	243	35	16650	7.83069	1	0.270613	0.261846
GOTERM_BP_FAT	GO:0017157~regulation of exocytosis	8	2.97398	0.0145403	93664, 4905, 57586, 63908, 537, 6812, 5217, 6857	243	176	16650	3.11448	1	0.275548	0.266622
GOTERM_BP_FAT	GO:0009966~regulation of signal transduction	54	20.0743	0.0145662	5581, 25827, 64112, 10808, 65009, 57181, 23767, 22876, 351, 9737, 10098, 636, 10133, 1739, 85453, 10059, 5218, 7334, 7532, 9472, 9110, 57512, 23092, 5707, 9908, 7345, 10193, 5048, 9688, 9681, 23623, 23228, 59349, 81832, 57569, 5599, 10231, 537, 8506, 5713, 51306, 5999, 817, 10479, 347731, 5494, 9891, 5291, 23072, 3301, 51277, 10565, 1845, 10962	243	2728	16650	1.3563	1	0.275548	0.266622
GOTERM_BP_FAT	GO:0086001~cardiac muscle cell action potential	5	1.85874	0.0147573	476, 6546, 6327, 1739, 817	243	65	16650	5.27066	1	0.275548	0.266622
GOTERM_BP_FAT	GO:0006531~aspartate metabolic process	3	1.11524	0.014766	23057, 2806, 2805	243	13	16650	15.812	1	0.275548	0.266622
GOTERM_BP_FAT	GO:0001967~suckling behavior	3	1.11524	0.014766	2744, 130507, 351	243	13	16650	15.812	1	0.275548	0.266622
GOTERM_BP_FAT	GO:0010638~positive regulation of organelle organization	17	6.3197	0.0148689	9520, 5581, 7334, 7532, 64112, 11075, 6950, 170506, 23259, 10055, 5599, 5217, 1739, 10059, 6857, 10575, 10962	243	600	16650	1.94136	1	0.275604	0.266676
GOTERM_BP_FAT	GO:0030163~protein catabolic process	21	7.80669	0.0149359	65264, 8454, 25827, 64682, 8078, 7334, 7345, 10193, 153830, 200933, 25831, 130507, 8065, 9097, 5707, 23072, 4905, 23392, 57478, 10277, 5713	243	811	16650	1.77422	1	0.275604	0.266676
GOTERM_BP_FAT	GO:0047496~vesicle transport along microtubule	4	1.48699	0.0152111	5048, 1780, 8120, 22920	243	36	16650	7.61317	1	0.278505	0.269483
GOTERM_BP_FAT	GO:0006887~exocytosis	13	4.83271	0.0152617	93664, 375056, 351, 4905, 80331, 63908, 57586, 537, 6812, 5217, 10565, 6857, 8618	243	404	16650	2.2048	1	0.278505	0.269483
GOTERM_BP_FAT	GO:1902532~negative regulation of intracellular signal transduction	14	5.20446	0.0157256	347731, 5494, 7345, 5048, 10808, 9681, 23767, 22876, 9908, 3301, 1739, 10133, 5999, 1845	243	454	16650	2.11291	1	0.285393	0.276148
GOTERM_BP_FAT	GO:0034762~regulation of transmembrane transport	13	4.83271	0.0158977	5581, 27347, 9472, 3737, 55799, 6546, 10681, 1739, 6327, 3788, 817, 3747, 3736	243	406	16650	2.19394	1	0.286461	0.277181
GOTERM_BP_FAT	GO:0007270~neuron-neuron synaptic transmission	6	2.23048	0.0159579	5581, 2566, 2742, 63908, 2554, 6812	243	101	16650	4.07041	1	0.286461	0.277181
GOTERM_BP_FAT	GO:0030865~cortical cytoskeleton organization	4	1.48699	0.0163792	85369, 5048, 23136, 1739	243	37	16650	7.40741	1	0.291615	0.282168
GOTERM_BP_FAT	GO:0007610~behavior	16	5.94796	0.0164215	5581, 7345, 22849, 5048, 65009, 130507, 23259, 25769, 22876, 351, 3737, 81832, 55342, 2744, 2566, 10396	243	557	16650	1.96822	1	0.291615	0.282168
GOTERM_BP_FAT	GO:0043650~dicarboxylic acid biosynthetic process	3	1.11524	0.0170636	2744, 2806, 2805	243	14	16650	14.6825	1	0.299792	0.290081
GOTERM_BP_FAT	GO:0070071~proton-transporting two-sector ATPase complex assembly	3	1.11524	0.0170636	535, 23312, 22876	243	14	16650	14.6825	1	0.299792	0.290081
GOTERM_BP_FAT	GO:1901998~toxin transport	4	1.48699	0.0175963	3301, 6950, 535, 10575	243	38	16650	7.21248	1	0.305415	0.295521
GOTERM_BP_FAT	GO:0090382~phagosome maturation	4	1.48699	0.0175963	51382, 523, 535, 526	243	38	16650	7.21248	1	0.305415	0.295521
GOTERM_BP_FAT	GO:1990778~protein localization to cell periphery	9	3.34572	0.017661	57512, 4905, 1213, 10098, 23167, 6812, 23136, 10133, 1739	243	226	16650	2.72861	1	0.305415	0.295521
GOTERM_BP_FAT	GO:0044772~mitotic cell cycle phase transition	15	5.57621	0.0181643	8454, 64682, 7532, 5048, 8065, 351, 57325, 5707, 51143, 55844, 134353, 10133, 5218, 5713, 817	243	514	16650	1.99957	1	0.312483	0.30236
GOTERM_BP_FAT	GO:0032412~regulation of ion transmembrane transporter activity	8	2.97398	0.0186096	5581, 10681, 27347, 6327, 1739, 9472, 3788, 817	243	185	16650	2.96296	1	0.318484	0.308167
GOTERM_BP_FAT	GO:1901016~regulation of potassium ion transmembrane transporter activity	4	1.48699	0.0188625	27347, 1739, 9472, 3788	243	39	16650	7.02754	1	0.321149	0.310745
GOTERM_BP_FAT	GO:0010821~regulation of mitochondrion organization	9	3.34572	0.0189694	9520, 7532, 64112, 10193, 10055, 5599, 10059, 23259, 10962	243	229	16650	2.69287	1	0.321313	0.310904
GOTERM_BP_FAT	GO:0010766~negative regulation of sodium ion transport	3	1.11524	0.0195022	5581, 27347, 817	243	15	16650	13.7037	1	0.328652	0.318005
GOTERM_BP_FAT	GO:0022898~regulation of transmembrane transporter activity	8	2.97398	0.0211928	5581, 10681, 27347, 6327, 1739, 9472, 3788, 817	243	190	16650	2.88499	1	0.355329	0.343818
GOTERM_BP_FAT	GO:0050804~modulation of synaptic transmission	10	3.71747	0.0216648	5581, 81832, 7532, 22849, 63908, 6812, 5217, 6857, 25769, 23228	243	280	16650	2.44709	1	0.361408	0.3497
GOTERM_BP_FAT	GO:0043409~negative regulation of MAPK cascade	7	2.60223	0.0218087	7345, 3301, 5048, 10808, 1739, 5999, 1845	243	149	16650	3.21899	1	0.36198	0.350254
GOTERM_BP_FAT	GO:0055119~relaxation of cardiac muscle	3	1.11524	0.0220773	476, 6546, 817	243	16	16650	12.8472	1	0.363151	0.351387
GOTERM_BP_FAT	GO:0031400~negative regulation of protein modification process	16	5.94796	0.0220991	5581, 347731, 64682, 7532, 7345, 5048, 10808, 27347, 23767, 22876, 5707, 3301, 1739, 5999, 5713, 1845	243	578	16650	1.89671	1	0.363151	0.351387
GOTERM_BP_FAT	GO:0010921~regulation of phosphatase activity	6	2.23048	0.0222277	81566, 1741, 57709, 9472, 57181, 9891	243	110	16650	3.73737	1	0.363455	0.351681
GOTERM_BP_FAT	GO:0043112~receptor metabolic process	7	2.60223	0.0224514	26052, 4905, 157, 1213, 9737, 10133, 22876	243	150	16650	3.19753	1	0.365305	0.353471
GOTERM_BP_FAT	GO:0071417~cellular response to organonitrogen compound	14	5.20446	0.0225774	7532, 22849, 9472, 351, 51382, 2566, 2742, 2554, 523, 535, 6546, 526, 537, 2805	243	477	16650	2.01103	1	0.365554	0.353712
GOTERM_BP_FAT	GO:0051130~positive regulation of cellular component organization	27	10.0372	0.0228822	9520, 5581, 64112, 6950, 5048, 170506, 65009, 23767, 26052, 10055, 10396, 5599, 636, 1739, 5217, 10059, 10575, 4747, 347731, 7334, 7532, 22849, 11075, 23259, 322, 6857, 10962	243	1183	16650	1.56382	1	0.367194	0.355299
GOTERM_BP_FAT	GO:0050803~regulation of synapse structure or activity	9	3.34572	0.022901	347731, 81832, 7532, 389941, 22849, 6812, 25769, 23767, 351	243	237	16650	2.60197	1	0.367194	0.355299
GOTERM_BP_FAT	GO:0048699~generation of neurons	30	11.1524	0.0233	9201, 11041, 7345, 5048, 57142, 65009, 23426, 23767, 22876, 351, 26052, 6709, 127933, 8506, 10277, 4747, 10479, 3736, 7532, 22849, 11075, 10939, 200933, 23136, 322, 6812, 4139, 10565, 6857, 84570	243	1357	16650	1.51478	1	0.370022	0.358036
GOTERM_BP_FAT	GO:0065009~regulation of molecular function	55	20.4461	0.0233014	8454, 5581, 129049, 6950, 10808, 57181, 23767, 351, 6709, 10055, 51400, 636, 57709, 55844, 1739, 5217, 10059, 10575, 64682, 7334, 7532, 9472, 81566, 23092, 5707, 1741, 4591, 7345, 10193, 5048, 27347, 9681, 23228, 57569, 5599, 10231, 6327, 4943, 5713, 51306, 5999, 4747, 817, 9771, 347731, 9891, 5291, 9097, 3301, 1122, 10681, 10565, 3788, 5529, 1845	243	2863	16650	1.31628	1	0.370022	0.358036
GOTERM_BP_FAT	GO:0030030~cell projection organization	29	10.7807	0.0236384	9201, 11041, 7345, 5048, 57142, 65009, 23426, 23767, 22876, 351, 26052, 51382, 6709, 127933, 8506, 10277, 5217, 4747, 10479, 22849, 11075, 10939, 200933, 23136, 322, 6812, 10565, 6857, 84570	243	1301	16650	1.52732	1	0.370987	0.358969
GOTERM_BP_FAT	GO:0017158~regulation of calcium ion-dependent exocytosis	5	1.85874	0.0236992	57586, 63908, 6812, 5217, 6857	243	75	16650	4.5679	1	0.370987	0.358969
GOTERM_BP_FAT	GO:0043266~regulation of potassium ion transport	5	1.85874	0.0236992	27347, 1739, 9472, 3788, 3747	243	75	16650	4.5679	1	0.370987	0.358969
GOTERM_BP_FAT	GO:0048858~cell projection morphogenesis	20	7.43494	0.0239683	9201, 11041, 7345, 5048, 57142, 10939, 200933, 23136, 23767, 351, 26052, 51382, 322, 6709, 8506, 6812, 6857, 4747, 10479, 84570	243	797	16650	1.71941	1	0.37343	0.361333
GOTERM_BP_FAT	GO:2000649~regulation of sodium ion transmembrane transporter activity	4	1.48699	0.0244202	5581, 27347, 6327, 817	243	43	16650	6.37382	1	0.376916	0.364706
GOTERM_BP_FAT	GO:0099518~vesicle cytoskeletal trafficking	4	1.48699	0.0244202	5048, 1780, 8120, 22920	243	43	16650	6.37382	1	0.376916	0.364706
GOTERM_BP_FAT	GO:0006836~neurotransmitter transport	8	2.97398	0.0252078	93664, 80331, 57586, 63908, 6812, 5217, 6857, 8618	243	197	16650	2.78248	1	0.383692	0.371263
GOTERM_BP_FAT	GO:0001505~regulation of neurotransmitter levels	8	2.97398	0.0252078	93664, 80331, 57586, 63908, 6812, 5217, 6857, 8618	243	197	16650	2.78248	1	0.383692	0.371263
GOTERM_BP_FAT	GO:0044839~cell cycle G2/M phase transition	8	2.97398	0.0252078	57325, 8454, 7532, 5048, 10133, 5218, 817, 351	243	197	16650	2.78248	1	0.383692	0.371263
GOTERM_BP_FAT	GO:0090257~regulation of muscle system process	8	2.97398	0.0258054	476, 6546, 1739, 9472, 309, 9110, 817, 3736	243	198	16650	2.76842	1	0.389224	0.376615
GOTERM_BP_FAT	GO:1903008~organelle disassembly	5	1.85874	0.0258068	55102, 10193, 10133, 3831, 23710	243	77	16650	4.44925	1	0.389224	0.376615
GOTERM_BP_FAT	GO:0016049~cell growth	13	4.83271	0.0261315	9201, 5048, 57142, 65009, 9472, 23767, 351, 57446, 322, 7216, 6857, 10479, 817	243	436	16650	2.04298	1	0.392329	0.379619
GOTERM_BP_FAT	GO:0031503~protein complex localization	6	2.23048	0.0263161	9908, 5494, 81832, 1741, 22891, 1739	243	115	16650	3.57488	1	0.393313	0.380572
GOTERM_BP_FAT	GO:0008542~visual learning	4	1.48699	0.0274949	81832, 65009, 23259, 351	243	45	16650	6.09053	1	0.40908	0.395828
GOTERM_BP_FAT	GO:0007346~regulation of mitotic cell cycle	14	5.20446	0.0276906	8454, 64682, 5048, 351, 5707, 79884, 1213, 51143, 10055, 1739, 134353, 5713, 817, 1845	243	491	16650	1.95368	1	0.410143	0.396857
GOTERM_BP_FAT	GO:1990504~dense core granule exocytosis	2	0.743494	0.0288587	93664, 8618	243	2	16650	68.5185	1	0.421771	0.408108
GOTERM_BP_FAT	GO:0019550~glutamate catabolic process to aspartate	2	0.743494	0.0288587	2806, 2805	243	2	16650	68.5185	1	0.421771	0.408108
GOTERM_BP_FAT	GO:0019551~glutamate catabolic process to 2-oxoglutarate	2	0.743494	0.0288587	2806, 2805	243	2	16650	68.5185	1	0.421771	0.408108
GOTERM_BP_FAT	GO:0001933~negative regulation of protein phosphorylation	12	4.46097	0.0290975	347731, 7345, 7532, 3301, 5048, 10808, 27347, 1739, 5999, 1845, 23767, 22876	243	393	16650	2.09217	1	0.423388	0.409673
GOTERM_BP_FAT	GO:0044770~cell cycle phase transition	15	5.57621	0.0293129	8454, 64682, 7532, 5048, 8065, 351, 57325, 5707, 51143, 55844, 134353, 10133, 5218, 5713, 817	243	547	16650	1.87894	1	0.424651	0.410894
GOTERM_BP_FAT	GO:0032409~regulation of transporter activity	8	2.97398	0.0296933	5581, 10681, 27347, 6327, 1739, 9472, 3788, 817	243	204	16650	2.687	1	0.428284	0.41441
GOTERM_BP_FAT	GO:0008637~apoptotic mitochondrial changes	6	2.23048	0.0299116	7532, 64112, 5599, 291, 10059, 10962	243	119	16650	3.45472	1	0.429557	0.415641
GOTERM_BP_FAT	GO:0006520~cellular amino acid metabolic process	9	3.34572	0.0300736	2744, 16, 8565, 2673, 3376, 23057, 2806, 2805, 2617	243	250	16650	2.46667	1	0.430013	0.416083
GOTERM_BP_FAT	GO:0070201~regulation of establishment of protein localization	20	7.43494	0.0308729	9520, 5581, 5494, 7532, 6950, 9688, 10808, 291, 9472, 9908, 322, 127933, 3301, 51277, 10055, 5599, 1739, 10059, 10575, 3747	243	820	16650	1.67118	1	0.439539	0.425301
GOTERM_BP_FAT	GO:0050890~cognition	9	3.34572	0.0319303	81832, 9980, 22849, 5048, 10396, 65009, 23259, 25769, 351	243	253	16650	2.43742	1	0.452643	0.43798
GOTERM_BP_FAT	GO:1901699~cellular response to nitrogen compound	15	5.57621	0.033554	7532, 22849, 9472, 351, 51382, 2566, 2742, 2554, 523, 535, 6546, 526, 537, 2805, 3747	243	558	16650	1.8419	1	0.471914	0.456626
GOTERM_BP_FAT	GO:0030182~neuron differentiation	27	10.0372	0.0335755	9201, 11041, 7345, 5048, 57142, 65009, 23426, 23767, 22876, 351, 26052, 6709, 127933, 8506, 10277, 4747, 10479, 22849, 11075, 10939, 200933, 23136, 322, 6812, 10565, 6857, 84570	243	1226	16650	1.50897	1	0.471914	0.456626
GOTERM_BP_FAT	GO:0051205~protein insertion into membrane	4	1.48699	0.0342324	65055, 7532, 64112, 5599	243	49	16650	5.59335	1	0.479109	0.463589
GOTERM_BP_FAT	GO:1903047~mitotic cell cycle process	21	7.80669	0.0356384	8454, 64682, 7532, 5048, 9688, 22891, 8065, 351, 57325, 5707, 114791, 79884, 1213, 51143, 55844, 1739, 134353, 10133, 5218, 5713, 817	243	890	16650	1.61673	1	0.496682	0.480592
GOTERM_BP_FAT	GO:0007632~visual behavior	4	1.48699	0.0360384	81832, 65009, 23259, 351	243	50	16650	5.48148	1	0.498053	0.481919
GOTERM_BP_FAT	GO:0006418~tRNA aminoacylation for protein translation	4	1.48699	0.0360384	16, 8565, 3376, 2617	243	50	16650	5.48148	1	0.498053	0.481919
GOTERM_BP_FAT	GO:0006895~Golgi to endosome transport	3	1.11524	0.036848	9980, 23033, 10618	243	21	16650	9.78836	1	0.505016	0.488656
GOTERM_BP_FAT	GO:0021952~central nervous system projection neuron axonogenesis	3	1.11524	0.036848	9201, 5048, 200933	243	21	16650	9.78836	1	0.505016	0.488656
GOTERM_BP_FAT	GO:0033554~cellular response to stress	36	13.3829	0.0376015	9520, 8454, 5581, 5165, 64112, 9688, 5048, 10808, 27347, 9681, 22876, 1653, 56255, 6546, 5599, 10277, 1739, 10133, 4747, 817, 93664, 7334, 16, 5431, 200933, 23710, 9891, 9097, 322, 55176, 23392, 3301, 2673, 10087, 3747, 1845	243	1773	16650	1.39124	1	0.513213	0.496588
GOTERM_BP_FAT	GO:0042391~regulation of membrane potential	11	4.08922	0.0381589	3737, 81832, 476, 6546, 8506, 6327, 1739, 9472, 817, 10962, 3736	243	360	16650	2.09362	1	0.518678	0.501876
GOTERM_BP_FAT	GO:0070588~calcium ion transmembrane transport	9	3.34572	0.0394649	5581, 55799, 6546, 10681, 10939, 9472, 8065, 817, 25769	243	264	16650	2.33586	1	0.534232	0.516925
GOTERM_BP_FAT	GO:1903747~regulation of establishment of protein localization to mitochondrion	6	2.23048	0.0402045	9520, 7532, 3301, 10055, 10808, 5599	243	129	16650	3.18691	1	0.542022	0.524464
GOTERM_BP_FAT	GO:0032880~regulation of protein localization	22	8.17844	0.0412436	9520, 9201, 5581, 5494, 7532, 6950, 9688, 10808, 291, 9472, 9908, 322, 127933, 1213, 3301, 51277, 10055, 5599, 1739, 10059, 10575, 3747	243	962	16650	1.56695	1	0.55377	0.535831
GOTERM_BP_FAT	GO:0043039~tRNA aminoacylation	4	1.48699	0.041744	16, 8565, 3376, 2617	243	53	16650	5.17121	1	0.55822	0.540137
GOTERM_BP_FAT	GO:0007611~learning or memory	8	2.97398	0.0419568	81832, 22849, 5048, 10396, 65009, 23259, 25769, 351	243	220	16650	2.49158	1	0.558804	0.540702
GOTERM_BP_FAT	GO:0006468~protein phosphorylation	37	13.7546	0.0426685	9201, 8454, 5581, 5165, 7345, 10193, 5048, 10808, 27347, 65009, 23767, 22876, 351, 23228, 157, 6709, 127933, 5599, 537, 1739, 5217, 5713, 5218, 5999, 4747, 817, 347731, 7532, 9891, 5291, 5707, 3301, 51277, 10087, 4139, 30811, 1845	243	1852	16650	1.36889	1	0.563285	0.545038
GOTERM_BP_FAT	GO:0006106~fumarate metabolic process	2	0.743494	0.0429755	2806, 2805	243	3	16650	45.679	1	0.563285	0.545038
GOTERM_BP_FAT	GO:0035494~SNARE complex disassembly	2	0.743494	0.0429755	4905, 63908	243	3	16650	45.679	1	0.563285	0.545038
GOTERM_BP_FAT	GO:0007412~axon target recognition	2	0.743494	0.0429755	7345, 6812	243	3	16650	45.679	1	0.563285	0.545038
GOTERM_BP_FAT	GO:0001919~regulation of receptor recycling	3	1.11524	0.0435635	4905, 10133, 22876	243	23	16650	8.9372	1	0.566573	0.548219
GOTERM_BP_FAT	GO:0000278~mitotic cell cycle	22	8.17844	0.0435818	8454, 64682, 7532, 5048, 9688, 22891, 8065, 351, 57325, 5707, 114791, 79884, 1213, 51143, 55844, 1739, 134353, 10133, 5218, 5713, 817, 1845	243	968	16650	1.55724	1	0.566573	0.548219
GOTERM_BP_FAT	GO:0043038~amino acid activation	4	1.48699	0.0437409	16, 8565, 3376, 2617	243	54	16650	5.07545	1	0.566573	0.548219
GOTERM_BP_FAT	GO:0043085~positive regulation of catalytic activity	32	11.8959	0.0452566	8454, 5581, 129049, 6950, 10808, 9681, 57181, 351, 57569, 6709, 10055, 5599, 1739, 5217, 10059, 4943, 5713, 51306, 5999, 10575, 4747, 817, 9771, 64682, 7334, 9472, 5291, 23092, 5707, 1122, 10681, 10565	243	1559	16650	1.40641	1	0.583917	0.565001
GOTERM_BP_FAT	GO:0086003~cardiac muscle cell contraction	4	1.48699	0.0457847	476, 6327, 1739, 817	243	55	16650	4.98316	1	0.588431	0.569369
GOTERM_BP_FAT	GO:0051345~positive regulation of hydrolase activity	21	7.80669	0.0460688	5581, 9771, 129049, 9472, 9681, 57181, 351, 23092, 57569, 6709, 1122, 5599, 10681, 5217, 10565, 51306, 10059, 4943, 5999, 4747, 817	243	917	16650	1.56913	1	0.589788	0.570682
GOTERM_BP_FAT	GO:2001257~regulation of cation channel activity	5	1.85874	0.0466554	10681, 1739, 9472, 3788, 817	243	93	16650	3.68379	1	0.594992	0.575717
GOTERM_BP_FAT	GO:0044265~cellular macromolecule catabolic process	22	8.17844	0.0468486	65264, 8454, 25827, 64682, 8078, 7334, 7345, 22849, 10193, 153830, 200933, 25831, 130507, 8065, 9097, 5707, 23072, 23392, 127933, 57478, 10277, 5713	243	976	16650	1.54447	1	0.595158	0.575878
GOTERM_BP_FAT	GO:0007612~learning	6	2.23048	0.0472959	81832, 10396, 65009, 23259, 25769, 351	243	135	16650	3.04527	1	0.596722	0.577391
GOTERM_BP_FAT	GO:0022008~neurogenesis	30	11.1524	0.0477847	9201, 11041, 7345, 5048, 57142, 65009, 23426, 23767, 22876, 351, 26052, 6709, 127933, 8506, 10277, 4747, 10479, 3736, 7532, 22849, 11075, 10939, 200933, 23136, 322, 6812, 4139, 10565, 6857, 84570	243	1447	16650	1.42056	1	0.596722	0.577391
GOTERM_BP_FAT	GO:0061726~mitochondrion disassembly	4	1.48699	0.047875	55102, 10193, 10133, 23710	243	56	16650	4.89418	1	0.596722	0.577391
GOTERM_BP_FAT	GO:0000422~mitophagy	4	1.48699	0.047875	55102, 10193, 10133, 23710	243	56	16650	4.89418	1	0.596722	0.577391
GOTERM_BP_FAT	GO:0032413~negative regulation of ion transmembrane transporter activity	4	1.48699	0.047875	5581, 10681, 27347, 817	243	56	16650	4.89418	1	0.596722	0.577391
GOTERM_BP_FAT	GO:0050851~antigen receptor-mediated signaling pathway	8	2.97398	0.0488465	8454, 5707, 7334, 5713, 57181, 5291, 1845, 23228	243	228	16650	2.40416	1	0.603157	0.583618
GOTERM_BP_FAT	GO:0042326~negative regulation of phosphorylation	12	4.46097	0.0489392	347731, 7345, 7532, 3301, 5048, 10808, 27347, 1739, 5999, 1845, 23767, 22876	243	428	16650	1.92108	1	0.603157	0.583618
GOTERM_BP_FAT	GO:0000226~microtubule cytoskeleton organization	12	4.46097	0.0489392	10579, 256714, 4591, 114791, 79884, 1213, 11075, 5048, 636, 4139, 1739, 4747	243	428	16650	1.92108	1	0.603157	0.583618
GOTERM_BP_FAT	GO:0006839~mitochondrial transport	9	3.34572	0.0498857	9520, 7532, 64112, 10055, 10440, 5599, 10939, 506, 3308	243	277	16650	2.22623	1	0.609551	0.589805
GOTERM_BP_FAT	GO:0007009~plasma membrane organization	9	3.34572	0.0498857	57512, 4905, 1213, 10098, 23167, 6812, 23136, 10133, 1739	243	277	16650	2.22623	1	0.609551	0.589805
GOTERM_BP_FAT	GO:0048278~vesicle docking	4	1.48699	0.0500116	4905, 6812, 65009, 6857	243	57	16650	4.80832	1	0.609551	0.589805
GOTERM_BP_FAT	GO:0044092~negative regulation of molecular function	24	8.92193	0.0503573	5581, 4591, 347731, 64682, 7532, 7345, 27347, 9097, 23767, 351, 81566, 5707, 1741, 3301, 5599, 51400, 10681, 636, 57709, 10565, 5999, 5713, 817, 1845	243	1100	16650	1.49495	1	0.611096	0.5913
GOTERM_BP_FAT	GO:0090075~relaxation of muscle	3	1.11524	0.0506934	476, 6546, 817	243	25	16650	8.22222	1	0.611096	0.5913
GOTERM_BP_FAT	GO:2000300~regulation of synaptic vesicle exocytosis	3	1.11524	0.0506934	63908, 6812, 5217	243	25	16650	8.22222	1	0.611096	0.5913
GOTERM_BP_FAT	GO:0051336~regulation of hydrolase activity	28	10.4089	0.0510656	5581, 129049, 5048, 9681, 57181, 351, 57569, 6709, 5599, 636, 57709, 5217, 10059, 4943, 51306, 5999, 4747, 817, 9771, 9472, 9891, 9097, 81566, 23092, 1741, 1122, 10681, 10565	243	1337	16650	1.43494	1	0.611697	0.591881
GOTERM_BP_FAT	GO:0000086~G2/M transition of mitotic cell cycle	7	2.60223	0.0511136	57325, 8454, 7532, 5048, 10133, 5218, 351	243	183	16650	2.62093	1	0.611697	0.591881
GOTERM_BP_FAT	GO:1903828~negative regulation of cellular protein localization	6	2.23048	0.0524104	9201, 9908, 5494, 1213, 3301, 10808	243	139	16650	2.95763	1	0.624951	0.604706
GOTERM_BP_FAT	GO:0061337~cardiac conduction	5	1.85874	0.0529852	476, 55799, 6546, 6327, 817	243	97	16650	3.53188	1	0.629533	0.60914
GOTERM_BP_FAT	GO:0023014~signal transduction by protein phosphorylation	20	7.43494	0.0539265	8454, 5581, 7345, 5048, 10808, 65009, 27347, 5291, 5707, 6709, 3301, 51277, 5599, 537, 1739, 5999, 5713, 4747, 817, 1845	243	877	16650	1.56257	1	0.637228	0.616585
GOTERM_BP_FAT	GO:0006448~regulation of translational elongation	3	1.11524	0.0544046	16, 22849, 3376	243	26	16650	7.90598	1	0.637228	0.616585
GOTERM_BP_FAT	GO:0009065~glutamine family amino acid catabolic process	3	1.11524	0.0544046	2744, 2806, 2805	243	26	16650	7.90598	1	0.637228	0.616585
GOTERM_BP_FAT	GO:0010880~regulation of release of sequestered calcium ion into cytosol by sarcoplasmic reticulum	3	1.11524	0.0544046	6546, 9472, 817	243	26	16650	7.90598	1	0.637228	0.616585
GOTERM_BP_FAT	GO:1990138~neuron projection extension	6	2.23048	0.0550841	9201, 5048, 57142, 6857, 10479, 23767	243	141	16650	2.91568	1	0.64185	0.621058
GOTERM_BP_FAT	GO:0009416~response to light stimulus	9	3.34572	0.0551878	81832, 5599, 23596, 10277, 65009, 1040, 23259, 3747, 351	243	284	16650	2.17136	1	0.64185	0.621058
GOTERM_BP_FAT	GO:0032869~cellular response to insulin stimulus	7	2.60223	0.0567221	51382, 7532, 523, 535, 537, 526, 2805	243	188	16650	2.55122	1	0.645707	0.624789
GOTERM_BP_FAT	GO:0006533~aspartate catabolic process	2	0.743494	0.0568879	2806, 2805	243	4	16650	34.2593	1	0.645707	0.624789
GOTERM_BP_FAT	GO:1903753~negative regulation of p38MAPK cascade	2	0.743494	0.0568879	10808, 1739	243	4	16650	34.2593	1	0.645707	0.624789
GOTERM_BP_FAT	GO:0043622~cortical microtubule organization	2	0.743494	0.0568879	5048, 1739	243	4	16650	34.2593	1	0.645707	0.624789
GOTERM_BP_FAT	GO:0002175~protein localization to paranode region of axon	2	0.743494	0.0568879	8506, 23136	243	4	16650	34.2593	1	0.645707	0.624789
GOTERM_BP_FAT	GO:0090666~scaRNA localization to Cajal body	2	0.743494	0.0568879	6950, 10575	243	4	16650	34.2593	1	0.645707	0.624789
GOTERM_BP_FAT	GO:0071787~endoplasmic reticulum tubular network assembly	2	0.743494	0.0568879	57142, 10313	243	4	16650	34.2593	1	0.645707	0.624789
GOTERM_BP_FAT	GO:0021955~central nervous system neuron axonogenesis	3	1.11524	0.0582085	9201, 5048, 200933	243	27	16650	7.61317	1	0.658434	0.637104
GOTERM_BP_FAT	GO:0044093~positive regulation of molecular function	36	13.3829	0.0585423	8454, 5581, 4591, 10193, 129049, 6950, 10808, 27347, 9681, 57181, 351, 23228, 57569, 6709, 10055, 5599, 1739, 5217, 10059, 4943, 5713, 51306, 5999, 10575, 4747, 817, 9771, 64682, 7334, 9472, 5291, 23092, 5707, 1122, 10681, 10565	243	1840	16650	1.34058	1	0.659949	0.63857
GOTERM_BP_FAT	GO:1904063~negative regulation of cation transmembrane transport	4	1.48699	0.0590116	5581, 10681, 27347, 817	243	61	16650	4.49302	1	0.661948	0.640504
GOTERM_BP_FAT	GO:0016358~dendrite development	7	2.60223	0.0591204	9201, 26052, 22849, 5048, 10479, 23426, 351	243	190	16650	2.52437	1	0.661948	0.640504
GOTERM_BP_FAT	GO:0045055~regulated exocytosis	9	3.34572	0.0599109	93664, 80331, 57586, 63908, 6812, 5217, 6857, 8618, 351	243	288	16650	2.1412	1	0.668533	0.646876
GOTERM_BP_FAT	GO:0060322~head development	17	6.3197	0.0606451	9201, 7345, 16, 9118, 5048, 57142, 200933, 65009, 23767, 351, 10579, 6546, 5049, 6857, 4747, 3747, 3736	243	720	16650	1.6178	1	0.670151	0.648442
GOTERM_BP_FAT	GO:0010648~negative regulation of cell communication	25	9.29368	0.060652	7345, 5048, 10808, 65009, 9681, 25769, 23767, 22876, 23228, 59349, 9737, 636, 1739, 10133, 5713, 5999, 347731, 5494, 9110, 5707, 23072, 9908, 3301, 6812, 1845	243	1182	16650	1.44921	1	0.670151	0.648442
GOTERM_BP_FAT	GO:0035303~regulation of dephosphorylation	6	2.23048	0.0606646	81566, 1741, 57709, 9472, 57181, 9891	243	145	16650	2.83525	1	0.670151	0.648442
GOTERM_BP_FAT	GO:0007034~vacuolar transport	9	3.34572	0.0608968	9201, 9980, 1213, 23033, 10618, 9737, 65009, 57182, 22876	243	289	16650	2.13379	1	0.670333	0.648617
GOTERM_BP_FAT	GO:0031399~regulation of protein modification process	33	12.2677	0.0613139	8454, 5581, 7345, 10193, 5048, 10808, 27347, 65009, 57181, 23767, 22876, 351, 23228, 5599, 537, 1739, 85453, 5217, 5713, 5999, 817, 347731, 64682, 7334, 7532, 9472, 9891, 5291, 5707, 3301, 51277, 10565, 1845	243	1664	16650	1.35884	1	0.670333	0.648617
GOTERM_BP_FAT	GO:0032272~negative regulation of protein polymerization	4	1.48699	0.0613728	6709, 11075, 5217, 10565	243	62	16650	4.42055	1	0.670333	0.648617
GOTERM_BP_FAT	GO:0043269~regulation of ion transport	14	5.20446	0.0615332	5581, 27347, 9472, 3737, 476, 55799, 6546, 10681, 1739, 6327, 3788, 817, 3747, 3736	243	554	16650	1.73151	1	0.670333	0.648617
GOTERM_BP_FAT	GO:0090200~positive regulation of release of cytochrome c from mitochondria	3	1.11524	0.0621017	64112, 10059, 10962	243	28	16650	7.34127	1	0.670333	0.648617
GOTERM_BP_FAT	GO:0001881~receptor recycling	3	1.11524	0.0621017	4905, 10133, 22876	243	28	16650	7.34127	1	0.670333	0.648617
GOTERM_BP_FAT	GO:0002026~regulation of the force of heart contraction	3	1.11524	0.0621017	476, 6546, 817	243	28	16650	7.34127	1	0.670333	0.648617
GOTERM_BP_FAT	GO:0023057~negative regulation of signaling	25	9.29368	0.0625334	7345, 5048, 10808, 65009, 9681, 25769, 23767, 22876, 23228, 59349, 9737, 636, 1739, 10133, 5713, 5999, 347731, 5494, 9110, 5707, 23072, 9908, 3301, 6812, 1845	243	1186	16650	1.44432	1	0.672794	0.650999
GOTERM_BP_FAT	GO:0007006~mitochondrial membrane organization	5	1.85874	0.0633101	7532, 64112, 5599, 10939, 3308	243	103	16650	3.32614	1	0.673027	0.651225
GOTERM_BP_FAT	GO:0051443~positive regulation of ubiquitin-protein transferase activity	5	1.85874	0.0633101	8454, 5707, 64682, 7334, 5713	243	103	16650	3.32614	1	0.673027	0.651225
GOTERM_BP_FAT	GO:0022411~cellular component disassembly	13	4.83271	0.0635102	10193, 11075, 5048, 9688, 23710, 55102, 4905, 6709, 63908, 10133, 3831, 9829, 10059	243	502	16650	1.77438	1	0.673027	0.651225
GOTERM_BP_FAT	GO:1901698~response to nitrogen compound	20	7.43494	0.0635996	5581, 7532, 22849, 16, 170506, 9472, 351, 51382, 2566, 1653, 2742, 2554, 523, 535, 6546, 526, 537, 2805, 4747, 3747	243	895	16650	1.53114	1	0.673027	0.651225
GOTERM_BP_FAT	GO:0031338~regulation of vesicle fusion	4	1.48699	0.0637776	129049, 6812, 4943, 6857	243	63	16650	4.35038	1	0.673027	0.651225
GOTERM_BP_FAT	GO:0019226~transmission of nerve impulse	4	1.48699	0.0637776	3737, 5048, 8506, 3736	243	63	16650	4.35038	1	0.673027	0.651225
GOTERM_BP_FAT	GO:0000165~MAPK cascade	19	7.0632	0.0654068	8454, 5581, 7345, 5048, 10808, 65009, 5291, 5707, 6709, 3301, 51277, 5599, 537, 1739, 5999, 5713, 4747, 817, 1845	243	841	16650	1.54798	1	0.688021	0.665733
GOTERM_BP_FAT	GO:0021799~cerebral cortex radially oriented cell migration	3	1.11524	0.0660807	5048, 57142, 200933	243	29	16650	7.08812	1	0.692224	0.669799
GOTERM_BP_FAT	GO:0032410~negative regulation of transporter activity	4	1.48699	0.0662255	5581, 10681, 27347, 817	243	64	16650	4.28241	1	0.692224	0.669799
GOTERM_BP_FAT	GO:0016050~vesicle organization	9	3.34572	0.0669473	59349, 4905, 57586, 375056, 5048, 10396, 6812, 6857, 8618	243	295	16650	2.0904	1	0.697561	0.674964
GOTERM_BP_FAT	GO:0018105~peptidyl-serine phosphorylation	8	2.97398	0.0683707	9201, 5581, 5165, 127933, 5599, 5217, 27347, 817	243	246	16650	2.22824	1	0.708232	0.685289
GOTERM_BP_FAT	GO:0010243~response to organonitrogen compound	18	6.69145	0.0684002	5581, 7532, 22849, 16, 9472, 351, 51382, 2566, 2742, 2554, 523, 535, 6546, 526, 537, 2805, 4747, 3747	243	789	16650	1.56316	1	0.708232	0.685289
GOTERM_BP_FAT	GO:0006892~post-Golgi vesicle-mediated transport	4	1.48699	0.0687159	9980, 23033, 10618, 8120	243	65	16650	4.21652	1	0.708352	0.685405
GOTERM_BP_FAT	GO:0021987~cerebral cortex development	5	1.85874	0.0688407	10579, 5048, 57142, 200933, 4747	243	106	16650	3.23201	1	0.708352	0.685405
GOTERM_BP_FAT	GO:0006937~regulation of muscle contraction	6	2.23048	0.0696158	476, 6546, 1739, 309, 817, 3736	243	151	16650	2.72259	1	0.708818	0.685856
GOTERM_BP_FAT	GO:0006536~glutamate metabolic process	3	1.11524	0.0701424	2744, 2806, 2805	243	30	16650	6.85185	1	0.708818	0.685856
GOTERM_BP_FAT	GO:0032228~regulation of synaptic transmission, GABAergic	3	1.11524	0.0701424	5581, 6812, 23228	243	30	16650	6.85185	1	0.708818	0.685856
GOTERM_BP_FAT	GO:0000266~mitochondrial fission	3	1.11524	0.0701424	26052, 10059, 23259	243	30	16650	6.85185	1	0.708818	0.685856
GOTERM_BP_FAT	GO:2000021~regulation of ion homeostasis	7	2.60223	0.070528	5581, 6546, 27347, 6327, 9472, 817, 10962	243	199	16650	2.4102	1	0.708818	0.685856
GOTERM_BP_FAT	GO:0051660~establishment of centrosome localization	2	0.743494	0.0705989	5048, 1739	243	5	16650	27.4074	1	0.708818	0.685856
GOTERM_BP_FAT	GO:0006532~aspartate biosynthetic process	2	0.743494	0.0705989	2806, 2805	243	5	16650	27.4074	1	0.708818	0.685856
GOTERM_BP_FAT	GO:0032940~secretion by cell	21	7.80669	0.0706029	93664, 5581, 375056, 5048, 291, 351, 3737, 4905, 80331, 2744, 322, 63908, 57586, 537, 6812, 5217, 10565, 10059, 6857, 3747, 8618	243	966	16650	1.48953	1	0.708818	0.685856
GOTERM_BP_FAT	GO:0031345~negative regulation of cell projection organization	6	2.23048	0.0727533	26052, 11075, 5048, 57142, 5217, 22876	243	153	16650	2.687	1	0.727811	0.704233
GOTERM_BP_FAT	GO:0003012~muscle system process	11	4.08922	0.0729353	476, 6546, 10087, 6327, 1739, 9472, 309, 9110, 817, 3736, 22876	243	405	16650	1.861	1	0.727811	0.704233
GOTERM_BP_FAT	GO:0009968~negative regulation of signal transduction	23	8.55019	0.0736133	347731, 5494, 7345, 5048, 10808, 65009, 9681, 9110, 23767, 23228, 22876, 5707, 59349, 23072, 9908, 3301, 9737, 636, 1739, 10133, 5999, 5713, 1845	243	1089	16650	1.44713	1	0.732363	0.708638
GOTERM_BP_FAT	GO:0006896~Golgi to vacuole transport	3	1.11524	0.0742834	9980, 23033, 10618	243	31	16650	6.63082	1	0.736811	0.712942
GOTERM_BP_FAT	GO:0007420~brain development	16	5.94796	0.0747797	9201, 7345, 16, 9118, 5048, 57142, 200933, 65009, 351, 10579, 6546, 5049, 6857, 4747, 3747, 3736	243	684	16650	1.60277	1	0.739513	0.715557
GOTERM_BP_FAT	GO:1904951~positive regulation of establishment of protein localization	13	4.83271	0.0751984	9520, 5581, 5494, 7532, 6950, 9688, 9472, 322, 10055, 5599, 1739, 10059, 10575	243	517	16650	1.7229	1	0.740503	0.716514
GOTERM_BP_FAT	GO:0016236~macroautophagy	7	2.60223	0.0753282	55102, 10193, 5049, 57231, 10133, 4943, 23710	243	203	16650	2.36271	1	0.740503	0.716514
GOTERM_BP_FAT	GO:0051348~negative regulation of transferase activity	10	3.71747	0.0762438	5707, 347731, 64682, 7345, 7532, 3301, 5713, 5999, 1845, 23767	243	357	16650	1.91929	1	0.747279	0.723071
GOTERM_BP_FAT	GO:0051726~regulation of cell cycle	21	7.80669	0.0765399	8454, 5581, 4591, 5494, 64682, 5048, 8065, 351, 5707, 322, 79884, 127933, 1213, 51143, 10055, 1739, 134353, 5218, 5713, 817, 1845	243	976	16650	1.47427	1	0.747689	0.723467
GOTERM_BP_FAT	GO:0031396~regulation of protein ubiquitination	8	2.97398	0.0767382	8454, 5707, 5581, 64682, 7334, 3301, 85453, 5713	243	253	16650	2.16659	1	0.747689	0.723467
GOTERM_BP_FAT	GO:0001844~protein insertion into mitochondrial membrane involved in apoptotic signaling pathway	3	1.11524	0.0785007	7532, 64112, 5599	243	32	16650	6.42361	1	0.758883	0.734299
GOTERM_BP_FAT	GO:0030866~cortical actin cytoskeleton organization	3	1.11524	0.0785007	85369, 23136, 1739	243	32	16650	6.42361	1	0.758883	0.734299
GOTERM_BP_FAT	GO:0043087~regulation of GTPase activity	16	5.94796	0.0786484	9771, 129049, 5048, 9681, 23092, 57569, 6709, 1122, 10681, 10565, 51306, 10059, 4943, 5999, 4747, 817	243	691	16650	1.58654	1	0.758883	0.734299
GOTERM_BP_FAT	GO:0060560~developmental growth involved in morphogenesis	7	2.60223	0.0788062	9201, 5048, 57142, 6857, 10479, 23767, 351	243	205	16650	2.33966	1	0.758883	0.734299
GOTERM_BP_FAT	GO:0021543~pallium development	6	2.23048	0.0792571	10579, 5048, 57142, 200933, 4747, 3736	243	157	16650	2.61854	1	0.761006	0.736354
GOTERM_BP_FAT	GO:0043547~positive regulation of GTPase activity	15	5.57621	0.079793	9771, 129049, 9681, 23092, 57569, 6709, 1122, 10681, 10565, 51306, 10059, 4943, 5999, 4747, 817	243	634	16650	1.6211	1	0.761418	0.736752
GOTERM_BP_FAT	GO:0042592~homeostatic process	32	11.8959	0.0799508	5581, 5165, 6950, 170506, 27347, 57181, 25769, 351, 51382, 476, 56255, 535, 6546, 537, 6327, 2805, 10575, 10479, 817, 3736, 9498, 10939, 23312, 3098, 9472, 5291, 523, 526, 10087, 506, 309, 10962	243	1645	16650	1.33288	1	0.761418	0.736752
GOTERM_BP_FAT	GO:0009116~nucleoside metabolic process	11	4.08922	0.0799915	1741, 523, 535, 5631, 526, 25830, 3098, 506, 1739, 10059, 9583	243	413	16650	1.82495	1	0.761418	0.736752
GOTERM_BP_FAT	GO:0006820~anion transport	12	4.46097	0.0805916	9498, 2744, 2567, 2566, 2742, 2554, 6812, 57709, 2806, 151473, 6857, 206358	243	468	16650	1.75689	1	0.764925	0.740146
GOTERM_BP_FAT	GO:0030900~forebrain development	10	3.71747	0.0815583	9201, 10579, 5048, 6546, 57142, 200933, 4747, 3747, 3736, 351	243	361	16650	1.89802	1	0.767456	0.742594
GOTERM_BP_FAT	GO:0022406~membrane docking	4	1.48699	0.0817876	4905, 6812, 65009, 6857	243	70	16650	3.91534	1	0.767456	0.742594
GOTERM_BP_FAT	GO:0021675~nerve development	4	1.48699	0.0817876	3737, 10939, 200933, 84570	243	70	16650	3.91534	1	0.767456	0.742594
GOTERM_BP_FAT	GO:0009064~glutamine family amino acid metabolic process	4	1.48699	0.0817876	2744, 2673, 2806, 2805	243	70	16650	3.91534	1	0.767456	0.742594
GOTERM_BP_FAT	GO:0008286~insulin receptor signaling pathway	5	1.85874	0.082676	51382, 523, 535, 537, 526	243	113	16650	3.03179	1	0.772484	0.747459
GOTERM_BP_FAT	GO:0046329~negative regulation of JNK cascade	3	1.11524	0.0827912	3301, 5048, 1845	243	33	16650	6.22896	1	0.772484	0.747459
GOTERM_BP_FAT	GO:0023061~signal release	11	4.08922	0.0838877	93664, 5581, 80331, 57586, 63908, 291, 6812, 5217, 6857, 3747, 8618	243	417	16650	1.80744	1	0.773341	0.748289
GOTERM_BP_FAT	GO:1903748~negative regulation of establishment of protein localization to mitochondrion	2	0.743494	0.0841113	3301, 10808	243	6	16650	22.8395	1	0.773341	0.748289
GOTERM_BP_FAT	GO:0010807~regulation of synaptic vesicle priming	2	0.743494	0.0841113	63908, 6812	243	6	16650	22.8395	1	0.773341	0.748289
GOTERM_BP_FAT	GO:0099612~protein localization to axon	2	0.743494	0.0841113	8506, 23136	243	6	16650	22.8395	1	0.773341	0.748289
GOTERM_BP_FAT	GO:0019896~axonal transport of mitochondrion	2	0.743494	0.0841113	7345, 4747	243	6	16650	22.8395	1	0.773341	0.748289
GOTERM_BP_FAT	GO:0018209~peptidyl-serine modification	8	2.97398	0.0845148	9201, 5581, 5165, 127933, 5599, 5217, 27347, 817	243	259	16650	2.1164	1	0.773341	0.748289
GOTERM_BP_FAT	GO:1990542~mitochondrial transmembrane transport	4	1.48699	0.084522	10440, 10939, 506, 3308	243	71	16650	3.8602	1	0.773341	0.748289
GOTERM_BP_FAT	GO:1903829~positive regulation of cellular protein localization	10	3.71747	0.0849855	9520, 5494, 7532, 6950, 9688, 10055, 5599, 1739, 9472, 10575	243	363	16650	1.88756	1	0.775403	0.750284
GOTERM_BP_FAT	GO:0070838~divalent metal ion transport	11	4.08922	0.0852169	5581, 55799, 6546, 10681, 10939, 9472, 309, 57181, 8065, 817, 25769	243	418	16650	1.80312	1	0.775403	0.750284
GOTERM_BP_FAT	GO:0051204~protein insertion into mitochondrial membrane	3	1.11524	0.0871518	7532, 64112, 5599	243	34	16650	6.04575	1	0.782874	0.757513
GOTERM_BP_FAT	GO:0046825~regulation of protein export from nucleus	3	1.11524	0.0871518	5494, 127933, 51277	243	34	16650	6.04575	1	0.782874	0.757513
GOTERM_BP_FAT	GO:0034766~negative regulation of ion transmembrane transport	4	1.48699	0.0872951	5581, 10681, 27347, 817	243	72	16650	3.80658	1	0.782874	0.757513
GOTERM_BP_FAT	GO:0008306~associative learning	4	1.48699	0.0872951	81832, 65009, 23259, 351	243	72	16650	3.80658	1	0.782874	0.757513
GOTERM_BP_FAT	GO:0043407~negative regulation of MAP kinase activity	4	1.48699	0.0872951	7345, 3301, 5999, 1845	243	72	16650	3.80658	1	0.782874	0.757513
GOTERM_BP_FAT	GO:0002478~antigen processing and presentation of exogenous peptide antigen	6	2.23048	0.08746	5707, 1213, 1780, 3831, 5713, 22920	243	162	16650	2.53772	1	0.782874	0.757513
GOTERM_BP_FAT	GO:0072511~divalent inorganic cation transport	11	4.08922	0.0882193	5581, 55799, 6546, 10681, 10939, 9472, 309, 57181, 8065, 817, 25769	243	421	16650	1.79027	1	0.787536	0.762024
GOTERM_BP_FAT	GO:0031333~negative regulation of protein complex assembly	5	1.85874	0.0889937	5494, 6709, 11075, 5217, 10565	243	116	16650	2.95338	1	0.792307	0.766641
GOTERM_BP_FAT	GO:0090150~establishment of protein localization to membrane	10	3.71747	0.0892947	65055, 4905, 7532, 64112, 5599, 10098, 23167, 10133, 1739, 3308	243	368	16650	1.86192	1	0.79285	0.767166
GOTERM_BP_FAT	GO:0051279~regulation of release of sequestered calcium ion into cytosol	4	1.48699	0.0901064	5581, 6546, 9472, 817	243	73	16650	3.75444	1	0.795779	0.77
GOTERM_BP_FAT	GO:0060996~dendritic spine development	4	1.48699	0.0901064	26052, 22849, 5048, 10479	243	73	16650	3.75444	1	0.795779	0.77
GOTERM_BP_FAT	GO:0006816~calcium ion transport	10	3.71747	0.0905036	5581, 55799, 6546, 10681, 10939, 9472, 309, 8065, 817, 25769	243	369	16650	1.85687	1	0.797155	0.771332
GOTERM_BP_FAT	GO:0016310~phosphorylation	41	15.2416	0.0909935	9201, 8454, 5581, 5165, 7345, 10193, 5048, 10808, 23167, 27347, 65009, 23767, 22876, 351, 23228, 157, 6709, 127933, 5599, 537, 1739, 5217, 5713, 5218, 5999, 4747, 817, 347731, 7532, 9677, 5631, 3098, 9891, 5291, 5707, 3301, 51277, 10087, 4139, 30811, 1845	243	2229	16650	1.26032	1	0.79812	0.772265
GOTERM_BP_FAT	GO:1903169~regulation of calcium ion transmembrane transport	5	1.85874	0.09115	5581, 6546, 10681, 9472, 817	243	117	16650	2.92814	1	0.79812	0.772265
GOTERM_BP_FAT	GO:1902803~regulation of synaptic vesicle transport	3	1.11524	0.0915797	63908, 6812, 5217	243	35	16650	5.87302	1	0.79812	0.772265
GOTERM_BP_FAT	GO:0086004~regulation of cardiac muscle cell contraction	3	1.11524	0.0915797	476, 1739, 817	243	35	16650	5.87302	1	0.79812	0.772265
GOTERM_BP_FAT	GO:0055117~regulation of cardiac muscle contraction	4	1.48699	0.0929551	476, 6546, 1739, 817	243	74	16650	3.7037	1	0.807976	0.781801
GOTERM_BP_FAT	GO:0006928~movement of cell or subcellular component	34	12.6394	0.093287	9201, 5581, 11041, 7345, 10193, 375056, 9688, 5048, 1780, 57142, 65009, 23767, 22876, 351, 476, 6709, 51143, 6546, 10396, 55605, 636, 1739, 5217, 6327, 3831, 4747, 817, 200933, 5291, 8120, 22920, 3301, 4139, 506	243	1795	16650	1.29784	1	0.808732	0.782534
GOTERM_BP_FAT	GO:0051438~regulation of ubiquitin-protein transferase activity	5	1.85874	0.0955371	8454, 5707, 64682, 7334, 5713	243	119	16650	2.87893	1	0.821831	0.795208
GOTERM_BP_FAT	GO:0051494~negative regulation of cytoskeleton organization	5	1.85874	0.0955371	4591, 6709, 11075, 5217, 10565	243	119	16650	2.87893	1	0.821831	0.795208
GOTERM_BP_FAT	GO:0071495~cellular response to endogenous stimulus	24	8.92193	0.0955444	5581, 5494, 7532, 22849, 5431, 11075, 9472, 9110, 23426, 23767, 9372, 351, 51382, 476, 2566, 2742, 2554, 3301, 523, 535, 6546, 526, 537, 2805	243	1185	16650	1.38772	1	0.821831	0.795208
GOTERM_BP_FAT	GO:0050852~T cell receptor signaling pathway	6	2.23048	0.096415	8454, 5707, 7334, 5713, 5291, 1845	243	167	16650	2.46174	1	0.822113	0.795481
GOTERM_BP_FAT	GO:0051260~protein homooligomerization	8	2.97398	0.0966461	3737, 2744, 309, 10059, 3788, 6857, 3747, 3736	243	267	16650	2.05299	1	0.822113	0.795481
GOTERM_BP_FAT	GO:0030913~paranodal junction assembly	2	0.743494	0.0974281	8506, 23136	243	7	16650	19.5767	1	0.822113	0.795481
GOTERM_BP_FAT	GO:0003374~dynamin polymerization involved in mitochondrial fission	2	0.743494	0.0974281	26052, 10059	243	7	16650	19.5767	1	0.822113	0.795481
GOTERM_BP_FAT	GO:0006538~glutamate catabolic process	2	0.743494	0.0974281	2806, 2805	243	7	16650	19.5767	1	0.822113	0.795481
GOTERM_BP_FAT	GO:0003373~dynamin polymerization involved in membrane fission	2	0.743494	0.0974281	26052, 10059	243	7	16650	19.5767	1	0.822113	0.795481
GOTERM_BP_FAT	GO:0060048~cardiac muscle contraction	5	1.85874	0.0977675	476, 6546, 6327, 1739, 817	243	120	16650	2.85494	1	0.822113	0.795481
GOTERM_BP_FAT	GO:1903305~regulation of regulated secretory pathway	5	1.85874	0.0977675	57586, 63908, 6812, 5217, 6857	243	120	16650	2.85494	1	0.822113	0.795481
GOTERM_BP_FAT	GO:0034976~response to endoplasmic reticulum stress	8	2.97398	0.0978172	23392, 55176, 16, 56255, 2673, 10087, 10277, 9097	243	269	16650	2.03773	1	0.822113	0.795481
GOTERM_BP_FAT	GO:1900180~regulation of protein localization to nucleus	7	2.60223	0.0985206	9201, 9908, 5494, 6950, 9688, 9472, 10575	243	218	16650	2.20014	1	0.823771	0.797085
GOTERM_BP_FAT	GO:0045921~positive regulation of exocytosis	4	1.48699	0.0987627	93664, 537, 6812, 6857	243	76	16650	3.60624	1	0.823771	0.797085
GOTERM_BP_FAT	GO:0051437~positive regulation of ubiquitin-protein ligase activity involved in regulation of mitotic cell cycle transition	4	1.48699	0.0987627	8454, 5707, 64682, 5713	243	76	16650	3.60624	1	0.823771	0.797085
GOTERM_BP_FAT	GO:0072507~divalent inorganic cation homeostasis	11	4.08922	0.0996827	5581, 6546, 10939, 9472, 309, 57181, 5291, 817, 25769, 3736, 351	243	433	16650	1.74066	1	0.82935	0.802483

## Sheet: S2
Supplementary Table S2. Enrichment Analysis by DAVID of hub genes of co-expression module blue
Category	Term	Count	X.	p-value	Genes	List.Total	Pop.Hits	Pop.Total	Fold.Enrichment	Bonferroni	Benjamini	pFDR
GOTERM_BP_FAT	GO:0006082~organic acid metabolic process	54	15.9763	1.10831e-13	48, 23564, 23205, 9261, 2746, 51084, 56898, 55604, 8528, 55526, 8801, 51, 10455, 2946, 1615, 4329, 6507, 64087, 285440, 1593, 23576, 84706, 5828, 57678, 2752, 8659, 60481, 80150, 53919, 9444, 11160, 113235, 29920, 29968, 1312, 5236, 51268, 54898, 10157, 35, 37, 8644, 3992, 440503, 1374, 3032, 2184, 3030, 145482, 10768, 10449, 8879, 1727, 10840	313	907	16650	3.16706	5.4824e-10	5.48392e-10	5.30548e-10
GOTERM_BP_FAT	GO:0046395~carboxylic acid catabolic process	25	7.39645	2.44469e-13	23564, 2746, 51084, 56898, 51268, 8528, 10455, 51, 10157, 4329, 64087, 35, 37, 440503, 1374, 23576, 3032, 2184, 84706, 3030, 5828, 10449, 2752, 8659, 80150	313	194	16650	6.85501	1.20964e-09	6.04816e-10	5.85136e-10
GOTERM_BP_FAT	GO:0016054~organic acid catabolic process	26	7.69231	6.6063e-13	23564, 2746, 51084, 56898, 51268, 8528, 10455, 51, 10157, 4329, 64087, 35, 37, 440503, 1374, 23576, 3032, 2184, 84706, 3030, 5828, 10768, 10449, 2752, 8659, 80150	313	222	16650	6.23003	3.26856e-09	1.0896e-09	1.05415e-09
GOTERM_BP_FAT	GO:0019752~carboxylic acid metabolic process	49	14.497	2.33965e-12	48, 23564, 23205, 9261, 2746, 51084, 56898, 8528, 55526, 8801, 51, 10455, 2946, 1615, 4329, 6507, 64087, 285440, 1593, 23576, 84706, 5828, 57678, 2752, 8659, 60481, 80150, 53919, 9444, 11160, 29920, 29968, 5236, 51268, 54898, 10157, 35, 37, 8644, 3992, 440503, 1374, 3032, 2184, 3030, 145482, 10449, 8879, 1727	313	826	16650	3.15563	1.15768e-08	2.86584e-09	2.77259e-09
GOTERM_BP_FAT	GO:0043436~oxoacid metabolic process	49	14.497	2.89596e-12	48, 23564, 23205, 9261, 2746, 51084, 56898, 8528, 55526, 8801, 51, 10455, 2946, 1615, 4329, 6507, 64087, 285440, 1593, 23576, 84706, 5828, 57678, 2752, 8659, 60481, 80150, 53919, 9444, 11160, 29920, 29968, 5236, 51268, 54898, 10157, 35, 37, 8644, 3992, 440503, 1374, 3032, 2184, 3030, 145482, 10449, 8879, 1727	313	831	16650	3.13664	1.43289e-08	2.86584e-09	2.77259e-09
GOTERM_BP_FAT	GO:0055114~oxidation-reduction process	53	15.6805	8.90989e-12	8574, 48, 2746, 1734, 51084, 56898, 8528, 55526, 4128, 8801, 51, 10455, 4329, 285440, 57190, 8424, 8544, 1593, 5509, 5828, 57834, 4257, 8659, 847, 51734, 8630, 9563, 9843, 29920, 54498, 217, 5236, 51268, 55349, 6649, 10157, 84263, 35, 5253, 37, 8644, 5255, 3992, 440503, 1374, 3032, 3030, 145482, 10449, 223, 1728, 1727, 10840	313	983	16650	2.86809	4.4086e-08	7.34769e-09	7.10861e-09
GOTERM_BP_FAT	GO:0044282~small molecule catabolic process	30	8.87574	1.11217e-11	23564, 2746, 51084, 56898, 217, 5236, 51268, 8528, 10455, 51, 10157, 4329, 64087, 35, 8644, 37, 440503, 1374, 23576, 3032, 2184, 84706, 3030, 5828, 10768, 10449, 57834, 2752, 8659, 80150	313	341	16650	4.6799	5.50305e-08	7.86147e-09	7.60567e-09
GOTERM_BP_FAT	GO:1901565~organonitrogen compound catabolic process	30	8.87574	4.77544e-11	23564, 1734, 2746, 56952, 1312, 54498, 51268, 8528, 4128, 55349, 10411, 10157, 4329, 64087, 6383, 6385, 2262, 23576, 2184, 84706, 63827, 10768, 2752, 1200, 1463, 8659, 8879, 847, 10840, 80150	313	362	16650	4.40842	2.36289e-07	2.95361e-08	2.8575e-08
GOTERM_BP_FAT	GO:0044248~cellular catabolic process	65	19.2308	5.4141e-09	23564, 257364, 2746, 1734, 51084, 56898, 6907, 754, 8528, 4128, 10411, 51, 10455, 2946, 4329, 64087, 130888, 22882, 23576, 84706, 1191, 54442, 63827, 5509, 5828, 57834, 2752, 1463, 8659, 90865, 4534, 847, 80150, 11160, 7466, 2768, 56952, 51100, 1312, 975, 54894, 5236, 4983, 51268, 10157, 55905, 35, 37, 8644, 5255, 7157, 440503, 26269, 1374, 3032, 2184, 3030, 10768, 23194, 10449, 1200, 84133, 8879…	313	1616	16650	2.13965	2.67886e-05	2.97655e-06	2.8797e-06
GOTERM_BP_FAT	GO:0006629~lipid metabolic process	55	16.2722	4.77004e-08	8895, 23205, 9261, 51084, 56898, 6907, 5338, 51, 10455, 2946, 3636, 285440, 1593, 1191, 5828, 57678, 8613, 4534, 847, 60481, 53919, 8630, 9444, 11160, 64850, 51100, 116236, 56994, 975, 5159, 54857, 54898, 1956, 6383, 35, 6385, 37, 8644, 5333, 3992, 440503, 1374, 2263, 2262, 3032, 183, 2261, 3030, 145482, 26020, 10449, 1200, 8879, 6017, 1727	313	1330	16650	2.19979	0.000235994	2.26728e-05	2.19351e-05
GOTERM_BP_FAT	GO:0044712~single-organism catabolic process	41	12.1302	5.04044e-08	11160, 7466, 23564, 2746, 51084, 56952, 56898, 217, 5236, 51268, 8528, 55526, 5338, 10455, 10411, 51, 10157, 4329, 64087, 35, 8644, 37, 5255, 5333, 440503, 1374, 23576, 3032, 2184, 84706, 3030, 5828, 10768, 10449, 57834, 84236, 2752, 8659, 8879, 847, 80150	313	837	16650	2.60572	0.00024937	2.26728e-05	2.19351e-05
GOTERM_BP_FAT	GO:0006631~fatty acid metabolic process	25	7.39645	1.13157e-07	9444, 11160, 23205, 9261, 51084, 56898, 54898, 10455, 51, 2946, 285440, 35, 8644, 37, 3992, 440503, 1374, 3032, 3030, 145482, 5828, 57678, 10449, 8879, 60481	313	366	16650	3.63353	0.000559743	4.66583e-05	4.51401e-05
GOTERM_BP_FAT	GO:0044255~cellular lipid metabolic process	46	13.6095	1.34535e-07	9444, 11160, 64850, 8895, 23205, 9261, 51084, 56898, 6907, 51100, 116236, 975, 56994, 5159, 54898, 10455, 51, 2946, 1956, 3636, 285440, 6383, 35, 6385, 8644, 37, 5333, 3992, 440503, 1374, 2263, 2262, 3032, 2261, 183, 3030, 145482, 5828, 57678, 10449, 8879, 6017, 8613, 4534, 847, 60481	313	1043	16650	2.34608	0.000665457	5.1206e-05	4.95399e-05
GOTERM_BP_FAT	GO:1901606~alpha-amino acid catabolic process	12	3.5503	1.62592e-07	2746, 10768, 2752, 8659, 8528, 51268, 23564, 23576, 84706, 2184, 10157, 80150	313	76	16650	8.39919	0.000804183	5.74648e-05	5.5595e-05
GOTERM_BP_FAT	GO:0032787~monocarboxylic acid metabolic process	31	9.1716	2.41298e-07	53919, 9444, 11160, 23205, 9261, 51084, 56898, 5236, 8528, 55526, 54898, 10455, 51, 2946, 64087, 285440, 35, 8644, 37, 3992, 440503, 1374, 1593, 3032, 3030, 145482, 5828, 57678, 10449, 8879, 60481	313	559	16650	2.94998	0.00119323	7.95963e-05	7.70064e-05
GOTERM_BP_FAT	GO:0000902~cell morphogenesis	50	14.7929	5.00667e-07	57381, 2192, 57580, 80243, 57669, 10979, 558, 55604, 84168, 3679, 10611, 6507, 6760, 5990, 5992, 1191, 26084, 3685, 53834, 10461, 85440, 4735, 7101, 25, 5364, 6299, 9368, 5080, 2768, 6608, 23580, 4983, 658, 1956, 6383, 6662, 10163, 2263, 780, 583, 57216, 80139, 2697, 2059, 5764, 4038, 4756, 1605, 5803, 6738	313	1240	16650	2.14496	0.00247424	0.000153938	0.000148929
GOTERM_BP_FAT	GO:0030258~lipid modification	20	5.91716	5.40892e-07	285440, 35, 37, 440503, 1374, 2263, 3032, 2261, 183, 3030, 5828, 56898, 10449, 5159, 8613, 4534, 51, 10455, 1956, 3636	313	262	16650	4.06068	0.00267276	0.000153938	0.000148929
GOTERM_BP_FAT	GO:0032989~cellular component morphogenesis	52	15.3846	5.73578e-07	57381, 2192, 57580, 80243, 57669, 10979, 558, 55604, 84168, 3679, 10611, 6507, 6760, 5990, 5992, 1191, 26084, 3685, 53834, 10461, 4534, 85440, 4735, 7101, 25, 5364, 6299, 9368, 5080, 2768, 6608, 23580, 5159, 4983, 658, 1956, 6383, 6662, 10163, 2263, 780, 583, 57216, 80139, 2697, 2059, 5764, 4038, 4756, 1605, 5803, 6738	313	1321	16650	2.09397	0.00283404	0.000153938	0.000148929
GOTERM_BP_FAT	GO:0006635~fatty acid beta-oxidation	11	3.25444	5.91113e-07	5828, 56898, 35, 10449, 37, 440503, 1374, 3032, 51, 10455, 3030	313	69	16650	8.48034	0.00292055	0.000153938	0.000148929
GOTERM_BP_FAT	GO:0035556~intracellular signal transduction	84	24.8521	9.00588e-07	23328, 7164, 22836, 7003, 4772, 23564, 57462, 81603, 57381, 9261, 2192, 9262, 57580, 79971, 80243, 58515, 477, 84249, 754, 117, 558, 83871, 54756, 2905, 5338, 10411, 57506, 2946, 57190, 6760, 154796, 11031, 57153, 23576, 1191, 26084, 3685, 10461, 10783, 4534, 4853, 847, 7009, 85440, 6717, 4935, 9289, 25, 7466, 5364, 9368, 2768, 1910, 6608, 136, 23580, 51100, 57522, 975, 5159, 4983, 1956, 219736, …	313	2657	16650	1.68174	0.0044462	0.000222805	0.000215556
GOTERM_BP_FAT	GO:0019395~fatty acid oxidation	12	3.5503	1.61623e-06	5828, 285440, 56898, 35, 10449, 37, 440503, 1374, 3032, 51, 10455, 3030	313	95	16650	6.71935	0.0079652	0.000380813	0.000368422
GOTERM_BP_FAT	GO:0034440~lipid oxidation	12	3.5503	1.99158e-06	5828, 285440, 56898, 35, 10449, 37, 440503, 1374, 3032, 51, 10455, 3030	313	97	16650	6.58081	0.00980593	0.000447924	0.000433349
GOTERM_BP_FAT	GO:0009063~cellular amino acid catabolic process	11	3.25444	2.99977e-06	64087, 8659, 8528, 51268, 23564, 23576, 84706, 2184, 10157, 4329, 80150	313	82	16650	7.1359	0.0147333	0.000645341	0.000624343
GOTERM_BP_FAT	GO:0072329~monocarboxylic acid catabolic process	12	3.5503	3.97574e-06	5828, 51084, 56898, 35, 10449, 37, 440503, 1374, 3032, 51, 10455, 3030	313	104	16650	6.13787	0.0194798	0.000797492	0.000771543
GOTERM_BP_FAT	GO:0023051~regulation of signaling	91	26.9231	4.08485e-06	23328, 7164, 7289, 4772, 57462, 81603, 57381, 9261, 2192, 57580, 2746, 79971, 80243, 477, 84249, 754, 5654, 558, 10411, 57506, 2946, 6507, 57190, 154796, 5992, 57153, 482, 1191, 26084, 2752, 3685, 10783, 8613, 4534, 4853, 847, 7009, 23090, 6717, 4935, 9289, 7101, 25, 7466, 5364, 6299, 9368, 2768, 6608, 136, 51100, 57522, 975, 54894, 5159, 4983, 658, 1956, 219736, 6263, 4163, 8644, 6662, 7157, 440…	313	3070	16650	1.57679	0.020009	0.000797492	0.000771543
GOTERM_BP_FAT	GO:1901605~alpha-amino acid metabolic process	16	4.73373	4.19054e-06	23564, 29920, 23576, 84706, 2184, 29968, 2746, 10768, 1312, 2752, 8659, 51268, 8528, 10157, 6507, 80150	313	195	16650	4.36471	0.0205213	0.000797492	0.000771543
GOTERM_BP_FAT	GO:0016477~cell migration	46	13.6095	4.39038e-06	9289, 23328, 7101, 25, 5364, 9368, 8895, 5080, 2192, 57580, 2768, 1910, 6608, 57669, 57522, 5159, 558, 4983, 55604, 1956, 6383, 4163, 6385, 154796, 6662, 10163, 183, 482, 780, 23657, 57216, 2018, 80139, 2697, 2059, 56301, 5764, 3685, 8879, 22919, 10461, 90865, 8613, 85440, 1605, 1901	313	1184	16650	2.06669	0.0214894	0.000804577	0.000778397
GOTERM_BP_FAT	GO:0009062~fatty acid catabolic process	11	3.25444	5.16538e-06	5828, 56898, 35, 10449, 37, 440503, 1374, 3032, 51, 10455, 3030	313	87	16650	6.72579	0.0252345	0.000912796	0.000883095
GOTERM_BP_FAT	GO:0098771~inorganic ion homeostasis	31	9.1716	6.79625e-06	8992, 8671, 25, 7466, 48, 9843, 113235, 9368, 1910, 56898, 58515, 477, 1312, 221074, 117, 2946, 1956, 6263, 57190, 183, 482, 6261, 84239, 53373, 2697, 3709, 7009, 4756, 285195, 1901, 6717	313	658	16650	2.50614	0.0330688	0.00114212	0.00110496
GOTERM_BP_FAT	GO:0009065~glutamine family amino acid catabolic process	7	2.07101	6.92476e-06	2746, 2752, 8659, 23564, 23576, 2184, 80150	313	26	16650	14.3217	0.0336835	0.00114212	0.00110496
GOTERM_BP_FAT	GO:0055080~cation homeostasis	30	8.87574	1.19576e-05	8992, 8671, 25, 7466, 48, 9843, 113235, 1910, 56898, 58515, 477, 1312, 221074, 117, 2946, 1956, 6263, 57190, 183, 482, 6261, 84239, 53373, 2697, 3709, 7009, 4756, 285195, 1901, 6717	313	643	16650	2.48188	0.0574503	0.00187616	0.00181511
GOTERM_BP_FAT	GO:1902531~regulation of intracellular signal transduction	58	17.1598	1.21336e-05	23328, 7164, 57462, 81603, 57381, 9261, 2192, 57580, 79971, 80243, 84249, 754, 558, 57506, 2946, 57190, 154796, 57153, 1191, 26084, 10783, 4534, 4853, 847, 7009, 6717, 4935, 9289, 25, 7466, 5364, 9368, 2768, 136, 51100, 57522, 975, 5159, 4983, 1956, 219736, 8644, 6662, 7157, 221938, 7159, 26269, 2263, 183, 2261, 57216, 138151, 1489, 3707, 2697, 6657, 1605, 55914	313	1714	16650	1.80006	0.0582708	0.00187616	0.00181511
GOTERM_BP_FAT	GO:0000904~cell morphogenesis involved in differentiation	33	9.76331	1.38886e-05	7101, 25, 5364, 6299, 9368, 5080, 2192, 57580, 6608, 80243, 57669, 10979, 558, 4983, 658, 55604, 84168, 10611, 6507, 6383, 6662, 2263, 57216, 26084, 80139, 3685, 4038, 53834, 10461, 4756, 85440, 1605, 5803	313	753	16650	2.33125	0.0664129	0.00208244	0.00201468
GOTERM_BP_FAT	GO:0040011~locomotion	53	15.6805	1.73842e-05	23328, 8895, 2192, 57580, 57669, 477, 558, 55604, 2905, 5338, 154796, 482, 23657, 56301, 3685, 22919, 10461, 90865, 8613, 85440, 1901, 9289, 7101, 25, 5364, 9368, 5080, 2768, 1910, 6608, 57522, 975, 5159, 4983, 658, 1956, 6383, 4163, 6385, 6662, 10163, 183, 780, 583, 57216, 2018, 80139, 2697, 2059, 5764, 8879, 4756, 1605	313	1530	16650	1.8427	0.0824222	0.00241792	0.00233924
GOTERM_BP_FAT	GO:0048870~cell motility	48	14.2012	1.76899e-05	9289, 23328, 7101, 25, 5364, 9368, 8895, 5080, 2192, 57580, 2768, 1910, 6608, 57669, 57522, 5159, 558, 4983, 55604, 5338, 1956, 6383, 4163, 6385, 154796, 6662, 10163, 183, 482, 780, 23657, 583, 57216, 2018, 80139, 2697, 2059, 56301, 5764, 3685, 8879, 22919, 10461, 90865, 8613, 85440, 1605, 1901	313	1330	16650	1.91982	0.0838091	0.00241792	0.00233924
GOTERM_BP_FAT	GO:0051674~localization of cell	48	14.2012	1.76899e-05	9289, 23328, 7101, 25, 5364, 9368, 8895, 5080, 2192, 57580, 2768, 1910, 6608, 57669, 57522, 5159, 558, 4983, 55604, 5338, 1956, 6383, 4163, 6385, 154796, 6662, 10163, 183, 482, 780, 23657, 583, 57216, 2018, 80139, 2697, 2059, 56301, 5764, 3685, 8879, 22919, 10461, 90865, 8613, 85440, 1605, 1901	313	1330	16650	1.91982	0.0838091	0.00241792	0.00233924
GOTERM_BP_FAT	GO:0055065~metal ion homeostasis	27	7.98817	1.96173e-05	25, 7466, 48, 9843, 113235, 1910, 56898, 58515, 477, 1312, 221074, 117, 2946, 1956, 6263, 57190, 183, 482, 6261, 84239, 53373, 2697, 3709, 7009, 4756, 1901, 6717	313	558	16650	2.57395	0.092505	0.00241792	0.00233924
GOTERM_BP_FAT	GO:0031589~cell-substrate adhesion	19	5.6213	1.99029e-05	6385, 25, 8500, 57580, 780, 2192, 57348, 57669, 10979, 5764, 3685, 558, 53834, 55604, 10461, 84168, 1605, 3679, 2824	313	306	16650	3.30295	0.0937868	0.00241792	0.00233924
GOTERM_BP_FAT	GO:0034446~substrate adhesion-dependent cell spreading	10	2.95858	2.02832e-05	25, 10979, 3685, 558, 55604, 53834, 10461, 84168, 2192, 57580	313	81	16650	6.56727	0.0954903	0.00241792	0.00233924
GOTERM_BP_FAT	GO:1902533~positive regulation of intracellular signal transduction	37	10.9467	2.07213e-05	9289, 23328, 7164, 25, 5364, 9368, 57462, 81603, 9261, 79971, 136, 51100, 975, 5159, 558, 57506, 2946, 1956, 219736, 8644, 6662, 7157, 221938, 57153, 2263, 2261, 183, 1191, 57216, 138151, 1489, 3707, 2697, 10783, 4853, 6657, 847	313	915	16650	2.15105	0.0974489	0.00241792	0.00233924
GOTERM_BP_FAT	GO:0006520~cellular amino acid metabolic process	17	5.02959	2.07366e-05	64087, 23564, 29920, 23576, 84706, 2184, 29968, 2746, 2752, 8659, 51268, 8528, 10157, 4329, 1615, 6507, 80150	313	250	16650	3.61725	0.0975173	0.00241792	0.00233924
GOTERM_BP_FAT	GO:0007399~nervous system development	68	20.1183	2.08173e-05	7289, 23205, 57580, 2746, 79971, 80243, 558, 6506, 10611, 2824, 6507, 5992, 22882, 1271, 1191, 23657, 63827, 55970, 1463, 205, 4774, 90865, 8613, 4853, 85440, 4735, 23090, 1901, 9289, 9444, 7101, 25, 5364, 6299, 9368, 28999, 26018, 5080, 3020, 1910, 6608, 221074, 4983, 658, 10991, 1956, 6383, 6385, 6662, 221938, 2263, 63976, 780, 583, 57216, 2018, 1489, 2697, 84059, 1200, 5764, 4038, 6657, 4756, …	313	2170	16650	1.66694	0.0978777	0.00241792	0.00233924
GOTERM_BP_FAT	GO:0022610~biological adhesion	57	16.8639	2.10126e-05	64115, 9780, 2192, 57580, 57348, 51043, 57669, 10418, 10979, 114793, 558, 55604, 84168, 3679, 3636, 10611, 2824, 8500, 9071, 482, 23657, 63827, 57678, 1266, 1463, 3685, 22919, 53834, 10461, 8613, 4735, 1901, 9289, 25, 5364, 51100, 56112, 84466, 975, 1956, 5098, 6385, 6662, 10163, 23598, 780, 83604, 144100, 3707, 80139, 84059, 220296, 5764, 6657, 4756, 1605, 55914	313	1705	16650	1.77836	0.098749	0.00241792	0.00233924
GOTERM_BP_FAT	GO:0050801~ion homeostasis	31	9.1716	2.18374e-05	8992, 8671, 25, 7466, 48, 9843, 113235, 9368, 1910, 56898, 58515, 477, 1312, 221074, 117, 2946, 1956, 6263, 57190, 183, 482, 6261, 84239, 53373, 2697, 3709, 7009, 4756, 285195, 1901, 6717	313	699	16650	2.35914	0.102419	0.00245571	0.00237581
GOTERM_BP_FAT	GO:0010646~regulation of cell communication	87	25.7396	2.30132e-05	23328, 7164, 7289, 4772, 57462, 81603, 57381, 9261, 2192, 57580, 2746, 79971, 80243, 477, 84249, 754, 5654, 558, 10411, 57506, 2946, 6507, 57190, 154796, 5992, 57153, 1191, 26084, 2752, 3685, 10783, 8613, 4534, 4853, 847, 7009, 23090, 6717, 4935, 9289, 7101, 25, 7466, 5364, 6299, 9368, 2768, 6608, 136, 51100, 57522, 975, 54894, 5159, 4983, 658, 1956, 219736, 4163, 8644, 6662, 7157, 440503, 221938…	313	3020	16650	1.53244	0.107626	0.00253043	0.00244809
GOTERM_BP_FAT	GO:0007423~sensory organ development	25	7.39645	3.225e-05	7101, 6299, 7289, 9368, 26018, 5080, 57381, 9261, 2202, 5159, 658, 1956, 219736, 6385, 6662, 2263, 63976, 780, 23657, 57216, 26020, 2697, 5764, 10461, 6657	313	507	16650	2.62302	0.147494	0.00346898	0.0033561
GOTERM_BP_FAT	GO:0019932~second-messenger-mediated signaling	16	4.73373	3.50846e-05	57190, 6662, 4772, 9368, 23564, 23576, 183, 1910, 477, 3709, 117, 10411, 2946, 1956, 6717, 4935	313	233	16650	3.65287	0.159368	0.00369359	0.0035734
GOTERM_BP_FAT	GO:0007265~Ras protein signal transduction	19	5.6213	3.59384e-05	9289, 7157, 10163, 221938, 26269, 57381, 9261, 57580, 2768, 57216, 26084, 80243, 3707, 23580, 2059, 84249, 5159, 4853, 10411	313	320	16650	3.15845	0.162912	0.00370465	0.00358411
GOTERM_BP_FAT	GO:0007155~cell adhesion	56	16.568	3.78629e-05	64115, 9780, 2192, 57580, 57348, 51043, 57669, 10418, 10979, 114793, 558, 55604, 84168, 3679, 3636, 10611, 2824, 8500, 9071, 482, 23657, 63827, 57678, 1266, 1463, 3685, 22919, 53834, 10461, 8613, 4735, 1901, 9289, 25, 5364, 51100, 56112, 84466, 1956, 5098, 6385, 6662, 10163, 23598, 780, 83604, 144100, 3707, 80139, 84059, 220296, 5764, 6657, 4756, 1605, 55914	313	1699	16650	1.75333	0.170846	0.00382338	0.00369897
GOTERM_BP_FAT	GO:0006811~ion transport	50	14.7929	4.22549e-05	23209, 9780, 57348, 58515, 477, 117, 2905, 6506, 2946, 6507, 57190, 6565, 8500, 57153, 56262, 9071, 482, 361, 23657, 84239, 56301, 3685, 4735, 6717, 8992, 53919, 8671, 25, 7466, 9843, 9368, 3782, 113235, 221074, 5159, 10991, 284111, 6263, 11094, 93129, 1374, 183, 6261, 10723, 10768, 53373, 2697, 3709, 6538, 285195	313	1458	16650	1.82424	0.188671	0.00418155	0.00404549
GOTERM_BP_FAT	GO:0051270~regulation of cellular component movement	33	9.76331	4.75414e-05	9289, 23328, 7101, 25, 5364, 9368, 8895, 5080, 2192, 2768, 57669, 477, 975, 57522, 5159, 55604, 1956, 4163, 6385, 154796, 6662, 183, 583, 80139, 5764, 3685, 22919, 90865, 8613, 85440, 1605, 1901, 6717	313	802	16650	2.18882	0.209619	0.0044662	0.00432088
GOTERM_BP_FAT	GO:0006873~cellular ion homeostasis	27	7.98817	4.77402e-05	8992, 8671, 25, 7466, 48, 9843, 113235, 9368, 1910, 58515, 477, 221074, 117, 2946, 6263, 57190, 183, 482, 6261, 84239, 53373, 2697, 3709, 7009, 285195, 1901, 6717	313	588	16650	2.44262	0.210396	0.0044662	0.00432088
GOTERM_BP_FAT	GO:0009064~glutamine family amino acid metabolic process	9	2.66272	4.78393e-05	2746, 2752, 8659, 23564, 29920, 23576, 2184, 80150, 6507	313	70	16650	6.83934	0.210783	0.0044662	0.00432088
GOTERM_BP_FAT	GO:0001503~ossification	20	5.91716	5.02517e-05	5364, 6662, 25842, 2263, 3020, 2261, 6261, 6608, 23051, 2697, 5764, 54857, 4038, 658, 6657, 847, 1956, 1901, 3636, 2824	313	359	16650	2.9635	0.220148	0.00460454	0.00445472
GOTERM_BP_FAT	GO:2000145~regulation of cell motility	31	9.1716	5.74218e-05	9289, 23328, 7101, 25, 5364, 9368, 8895, 5080, 2192, 2768, 57669, 975, 57522, 5159, 55604, 1956, 4163, 6385, 154796, 6662, 183, 583, 80139, 5764, 3685, 22919, 90865, 8613, 85440, 1605, 1901	313	736	16650	2.24055	0.247332	0.00516588	0.00499779
GOTERM_BP_FAT	GO:0010033~response to organic substance	81	23.9645	5.84764e-05	23328, 23209, 8895, 81603, 23205, 9261, 57669, 477, 10979, 117, 5654, 558, 54756, 10411, 6506, 57506, 2946, 3636, 57190, 8741, 11031, 1271, 361, 1191, 23657, 55970, 57678, 84236, 2752, 4257, 53834, 847, 7009, 23090, 6717, 8992, 11160, 7101, 25, 9563, 7466, 28999, 57088, 3020, 57085, 1910, 6608, 55540, 1312, 975, 5159, 658, 1956, 6263, 37, 8644, 6662, 3992, 1374, 2263, 63976, 183, 2261, 3030, 6261…	313	2822	16650	1.52686	0.25125	0.00516681	0.00499869
GOTERM_BP_FAT	GO:0008283~cell proliferation	59	17.4556	6.56205e-05	2192, 5654, 10411, 3636, 57190, 8741, 1271, 1191, 5828, 57678, 84236, 2752, 3685, 22919, 53834, 90865, 4853, 85440, 1901, 9289, 7101, 25, 5364, 9368, 5080, 3020, 1910, 6608, 1312, 84466, 975, 54894, 5159, 658, 1956, 219736, 4163, 6385, 8644, 6662, 7157, 2263, 183, 2261, 780, 138151, 2018, 23194, 55198, 1489, 3707, 80139, 2697, 2059, 5764, 84133, 6657, 5803, 10247	313	1861	16650	1.68646	0.277256	0.00569632	0.00551097
GOTERM_BP_FAT	GO:0006812~cation transport	37	10.9467	7.84511e-05	8992, 8671, 25, 7466, 9843, 3782, 113235, 9368, 9780, 57348, 58515, 477, 221074, 117, 5159, 2905, 10991, 284111, 2946, 6263, 11094, 57190, 93129, 6565, 57153, 183, 482, 6261, 10723, 84239, 10768, 53373, 2697, 3709, 3685, 285195, 6717	313	975	16650	2.01868	0.321718	0.00669269	0.00647492
GOTERM_BP_FAT	GO:0098727~maintenance of cell number	12	3.5503	8.06572e-05	57216, 57190, 6760, 7101, 6662, 6299, 26147, 22882, 4853, 63976, 6657, 81603	313	143	16650	4.46391	0.329082	0.00676427	0.00654417
GOTERM_BP_FAT	GO:0030003~cellular cation homeostasis	26	7.69231	8.28654e-05	8992, 8671, 25, 7466, 48, 9843, 113235, 1910, 58515, 477, 221074, 117, 2946, 6263, 57190, 183, 482, 6261, 84239, 53373, 2697, 3709, 7009, 285195, 1901, 6717	313	573	16650	2.41373	0.336373	0.00683364	0.00661128
GOTERM_BP_FAT	GO:0048468~cell development	61	18.0473	8.94788e-05	57462, 2192, 57580, 80243, 57669, 10979, 558, 55604, 84168, 10411, 10611, 6507, 57190, 5990, 124540, 22882, 1191, 26084, 3685, 53834, 10461, 85440, 4735, 9289, 9444, 7101, 25, 5364, 6299, 9368, 5080, 3020, 1910, 6608, 221074, 84466, 5159, 4983, 658, 1956, 6383, 6385, 6662, 10163, 221938, 2263, 183, 6261, 780, 583, 57216, 1489, 80139, 2697, 5764, 7227, 4038, 6657, 4756, 1605, 5803	313	1968	16650	1.64883	0.357739	0.00725805	0.00702189
GOTERM_BP_FAT	GO:0009966~regulation of signal transduction	78	23.0769	9.79678e-05	23328, 7164, 7289, 4772, 57462, 81603, 57381, 9261, 2192, 57580, 79971, 80243, 84249, 754, 5654, 558, 57506, 2946, 57190, 154796, 5992, 57153, 1191, 26084, 3685, 10783, 8613, 4534, 4853, 847, 7009, 23090, 6717, 4935, 9289, 25, 7466, 5364, 6299, 9368, 2768, 6608, 136, 51100, 57522, 975, 54894, 5159, 4983, 658, 1956, 219736, 4163, 8644, 6662, 7157, 440503, 221938, 7159, 26269, 2263, 63976, 183, 226…	313	2728	16650	1.52097	0.38416	0.00781846	0.00756406
GOTERM_BP_FAT	GO:2000021~regulation of ion homeostasis	14	4.14201	0.00010017	6263, 57190, 25, 183, 6261, 1910, 53373, 1312, 477, 2697, 3709, 117, 2946, 6717	313	199	16650	3.74235	0.390834	0.0078673	0.00761131
GOTERM_BP_FAT	GO:0071496~cellular response to external stimulus	16	4.73373	0.000106782	8644, 6662, 7157, 3992, 183, 1312, 136, 51100, 477, 2752, 2697, 5764, 558, 10991, 6506, 1956	313	257	16650	3.31174	0.410445	0.00825562	0.00798699
GOTERM_BP_FAT	GO:0040012~regulation of locomotion	31	9.1716	0.000120908	9289, 23328, 7101, 25, 5364, 9368, 8895, 5080, 2192, 2768, 57669, 975, 57522, 5159, 55604, 1956, 4163, 6385, 154796, 6662, 183, 583, 80139, 5764, 3685, 22919, 90865, 8613, 85440, 1605, 1901	313	768	16650	2.14719	0.45025	0.00920392	0.00890444
GOTERM_BP_FAT	GO:0046394~carboxylic acid biosynthetic process	16	4.73373	0.000132057	9444, 11160, 8644, 37, 3992, 1593, 29920, 84706, 29968, 2746, 2752, 8659, 54898, 60481, 10157, 6507	313	262	16650	3.24854	0.479757	0.00990025	0.00957811
GOTERM_BP_FAT	GO:0007166~cell surface receptor signaling pathway	76	22.4852	0.000143694	23328, 7289, 4772, 8895, 57462, 81603, 9261, 2192, 79971, 6907, 10979, 117, 5654, 558, 84441, 9812, 54756, 2905, 5338, 57506, 3679, 6760, 5992, 8741, 1271, 3685, 53834, 10461, 90865, 8613, 4853, 4735, 23090, 8992, 9289, 25, 5364, 6299, 9368, 166647, 23620, 5080, 1910, 6608, 55540, 136, 2202, 975, 54894, 5159, 658, 1956, 6383, 4163, 6662, 10163, 2263, 63976, 183, 2261, 780, 583, 57216, 1489, 3707,…	313	2669	16650	1.51473	0.508871	0.0106119	0.0102666
GOTERM_BP_FAT	GO:0006875~cellular metal ion homeostasis	23	6.80473	0.000152482	6263, 57190, 25, 7466, 48, 9843, 113235, 183, 482, 6261, 1910, 84239, 58515, 53373, 477, 2697, 221074, 3709, 117, 7009, 2946, 1901, 6717	313	491	16650	2.49182	0.529773	0.0110953	0.0107343
GOTERM_BP_FAT	GO:0007264~small GTPase mediated signal transduction	24	7.10059	0.000158714	9289, 22836, 7157, 10163, 221938, 11031, 26269, 57381, 9261, 57580, 2768, 57216, 26084, 80243, 3707, 23580, 2059, 84249, 5159, 4853, 83871, 5338, 10411, 85440	313	527	16650	2.42254	0.544054	0.0112873	0.0109201
GOTERM_BP_FAT	GO:0040007~growth	35	10.355	0.000159683	8992, 25, 7466, 5364, 6299, 3020, 6608, 55540, 57669, 56994, 5654, 658, 6506, 1956, 10611, 57190, 11170, 6662, 7157, 2263, 2261, 183, 780, 583, 57216, 57678, 2697, 3685, 8879, 4038, 4853, 4534, 6657, 1901, 55914	313	932	16650	1.99766	0.546235	0.0112873	0.0109201
GOTERM_BP_FAT	GO:0044242~cellular lipid catabolic process	13	3.84615	0.000169191	35, 8644, 37, 440503, 1374, 3032, 3030, 5828, 56898, 10449, 8879, 51, 10455	313	182	16650	3.79963	0.567092	0.0117033	0.0113225
GOTERM_BP_FAT	GO:0030029~actin filament-based process	28	8.28402	0.000170298	25, 9368, 57381, 57580, 57669, 23580, 477, 114793, 54857, 5159, 4983, 55604, 84168, 10411, 3636, 2824, 6385, 154796, 10163, 8500, 57216, 27295, 2697, 2059, 1266, 51734, 1901, 6717	313	672	16650	2.21645	0.569457	0.0117033	0.0113225
GOTERM_BP_FAT	GO:0042063~gliogenesis	15	4.43787	0.000180649	9289, 7101, 25, 6662, 28999, 5080, 1191, 6608, 5764, 90865, 8613, 6657, 1605, 1956, 5803	313	240	16650	3.32468	0.590955	0.0122445	0.0118461
GOTERM_BP_FAT	GO:0007417~central nervous system development	34	10.0592	0.000195885	9289, 7101, 25, 6299, 7289, 5080, 3020, 79971, 2746, 6608, 558, 10991, 6506, 1956, 6662, 5992, 2263, 1191, 23657, 583, 63827, 55970, 2018, 1200, 205, 1463, 5764, 8613, 6657, 85440, 6538, 5803, 1901, 10247	313	904	16650	2.00069	0.620664	0.0130978	0.0126716
GOTERM_BP_FAT	GO:0010647~positive regulation of cell communication	50	14.7929	0.00020461	23328, 7164, 57462, 81603, 9261, 2746, 79971, 558, 57506, 2946, 6507, 57153, 1191, 2752, 10783, 4853, 847, 23090, 6717, 9289, 7101, 25, 5364, 6299, 9368, 6608, 136, 51100, 975, 5159, 658, 1956, 219736, 8644, 6662, 7157, 221938, 7159, 2263, 183, 2261, 57216, 138151, 1489, 3707, 2697, 2059, 5764, 6657, 4756	313	1555	16650	1.71045	0.636696	0.0134988	0.0130596
GOTERM_BP_FAT	GO:0060322~head development	29	8.57988	0.000218275	9289, 7101, 25, 6299, 7289, 5080, 3020, 79971, 2746, 6608, 558, 10991, 6506, 1956, 5992, 2263, 23657, 583, 63827, 55970, 2018, 205, 5764, 8879, 6657, 85440, 6538, 1901, 10247	313	720	16650	2.14257	0.660452	0.0140367	0.01358
GOTERM_BP_FAT	GO:0019725~cellular homeostasis	32	9.46746	0.000218437	8992, 8671, 25, 7466, 48, 9843, 113235, 9368, 1734, 1910, 58515, 477, 221074, 117, 2946, 6263, 57190, 56262, 183, 482, 361, 6261, 10723, 84239, 53373, 2697, 3709, 4534, 7009, 285195, 1901, 6717	313	833	16650	2.0435	0.660725	0.0140367	0.01358
GOTERM_BP_FAT	GO:0007420~brain development	28	8.28402	0.000225099	9289, 7101, 25, 6299, 7289, 5080, 3020, 79971, 2746, 6608, 558, 10991, 6506, 1956, 5992, 2263, 23657, 583, 63827, 55970, 2018, 205, 5764, 6657, 85440, 6538, 1901, 10247	313	684	16650	2.17757	0.671728	0.0142793	0.0138147
GOTERM_BP_FAT	GO:0030334~regulation of cell migration	28	8.28402	0.00022941	9289, 23328, 7101, 5364, 9368, 8895, 5080, 2192, 2768, 57669, 57522, 5159, 55604, 1956, 4163, 6385, 154796, 6662, 183, 80139, 5764, 3685, 22919, 90865, 8613, 85440, 1605, 1901	313	685	16650	2.17439	0.678659	0.0143222	0.0138562
GOTERM_BP_FAT	GO:0023056~positive regulation of signaling	50	14.7929	0.000231564	23328, 7164, 57462, 81603, 9261, 2746, 79971, 558, 57506, 2946, 6507, 57153, 1191, 2752, 10783, 4853, 847, 23090, 6717, 9289, 7101, 25, 5364, 6299, 9368, 6608, 136, 51100, 975, 5159, 658, 1956, 219736, 8644, 6662, 7157, 221938, 7159, 2263, 183, 2261, 57216, 138151, 1489, 3707, 2697, 2059, 5764, 6657, 4756	313	1563	16650	1.70169	0.682065	0.0143222	0.0138562
GOTERM_BP_FAT	GO:0016053~organic acid biosynthetic process	16	4.73373	0.000252246	9444, 11160, 8644, 37, 3992, 1593, 29920, 84706, 29968, 2746, 2752, 8659, 54898, 60481, 10157, 6507	313	278	16650	3.06158	0.712999	0.0153748	0.0148745
GOTERM_BP_FAT	GO:1903053~regulation of extracellular matrix organization	6	1.77515	0.000254796	25, 6662, 84168, 183, 1605, 780	313	31	16650	10.2958	0.716599	0.0153748	0.0148745
GOTERM_BP_FAT	GO:0051050~positive regulation of transport	34	10.0592	0.000267234	23209, 25, 7466, 3782, 79971, 1910, 2746, 6608, 55540, 136, 51100, 202151, 117, 5159, 558, 10991, 6506, 10411, 57506, 2946, 1956, 6385, 7157, 7159, 183, 482, 10768, 84236, 2752, 2697, 3685, 10461, 90865, 6717	313	920	16650	1.9659	0.733518	0.015931	0.0154126
GOTERM_BP_FAT	GO:0001676~long-chain fatty acid metabolic process	9	2.66272	0.000284306	9444, 8644, 3992, 1374, 54898, 60481, 51, 2946, 23205	313	90	16650	5.31949	0.75511	0.0166267	0.0160857
GOTERM_BP_FAT	GO:0034220~ion transmembrane transport	35	10.355	0.000285624	8992, 8671, 25, 3782, 113235, 9368, 9780, 57348, 477, 221074, 2905, 284111, 6506, 2946, 6507, 6263, 11094, 57190, 93129, 1374, 56262, 183, 482, 361, 6261, 23657, 10723, 84239, 10768, 53373, 2697, 3709, 3685, 285195, 6717	313	963	16650	1.93336	0.756703	0.0166267	0.0160857
GOTERM_BP_FAT	GO:0051128~regulation of cellular component organization	67	19.8225	0.000296188	257364, 9780, 57381, 2192, 57580, 57669, 10979, 114793, 5654, 558, 55604, 84168, 10411, 57506, 3679, 10611, 2824, 154796, 8500, 1191, 83987, 3685, 22919, 10461, 10783, 4534, 1901, 4935, 7101, 25, 5364, 9368, 3782, 25842, 3020, 2768, 55540, 85439, 23580, 51100, 221074, 56994, 5159, 4983, 1956, 219736, 6383, 5253, 11170, 6385, 6662, 7157, 10163, 7159, 26147, 183, 780, 57216, 10449, 80139, 2697, 205…	313	2323	16650	1.53425	0.769096	0.0169136	0.0163633
GOTERM_BP_FAT	GO:0000038~very long-chain fatty acid metabolic process	6	1.77515	0.000297389	5828, 37, 54898, 60481, 51, 23205	313	32	16650	9.97404	0.770465	0.0169136	0.0163633
GOTERM_BP_FAT	GO:1903779~regulation of cardiac conduction	8	2.36686	0.000302674	6263, 10768, 477, 3709, 183, 482, 6261, 6717	313	69	16650	6.16752	0.776391	0.0170185	0.0164648
GOTERM_BP_FAT	GO:0019827~stem cell population maintenance	11	3.25444	0.000309659	57216, 6760, 7101, 6662, 6299, 26147, 22882, 4853, 63976, 6657, 81603	313	140	16650	4.1796	0.78399	0.0172157	0.0166555
GOTERM_BP_FAT	GO:0030001~metal ion transport	31	9.1716	0.000325698	8992, 8671, 25, 7466, 9843, 3782, 9368, 57348, 58515, 477, 221074, 117, 5159, 10991, 284111, 2946, 6263, 11094, 57190, 93129, 183, 482, 6261, 10723, 10768, 53373, 2697, 3709, 3685, 285195, 6717	313	814	16650	2.02585	0.800475	0.017733	0.017156
GOTERM_BP_FAT	GO:0048878~chemical homeostasis	37	10.9467	0.000326132	8992, 8671, 25, 7466, 48, 9843, 113235, 9368, 5080, 1910, 56898, 58515, 477, 1312, 221074, 117, 51, 2946, 1956, 6263, 35, 57190, 37, 183, 482, 361, 6261, 84239, 57678, 53373, 2697, 3709, 7009, 4756, 285195, 1901, 6717	313	1049	16650	1.87627	0.800903	0.017733	0.017156
GOTERM_BP_FAT	GO:0008652~cellular amino acid biosynthetic process	8	2.36686	0.000330989	2746, 2752, 8659, 29920, 84706, 10157, 29968, 6507	313	70	16650	6.07942	0.805633	0.0178015	0.0172222
GOTERM_BP_FAT	GO:0071313~cellular response to caffeine	4	1.18343	0.00034034	6263, 57190, 2946, 6261	313	8	16650	26.5974	0.814424	0.0179149	0.017332
GOTERM_BP_FAT	GO:0044351~macropinocytosis	4	1.18343	0.00034034	55604, 83871, 257364, 9261	313	8	16650	26.5974	0.814424	0.0179149	0.017332
GOTERM_BP_FAT	GO:0006907~pinocytosis	5	1.47929	0.000375293	558, 55604, 83871, 257364, 9261	313	19	16650	13.9987	0.843906	0.0195468	0.0189108
GOTERM_BP_FAT	GO:0072358~cardiovascular system development	34	10.0592	0.000431778	9289, 23328, 9444, 5681, 7101, 6299, 5080, 57381, 6608, 5159, 84168, 10411, 1956, 10611, 154796, 6662, 5333, 10163, 2263, 23576, 183, 6261, 57216, 27295, 2697, 5764, 3685, 8879, 53834, 7227, 8613, 4853, 1901, 6717	313	945	16650	1.91389	0.88198	0.0218266	0.0211164
GOTERM_BP_FAT	GO:0072359~circulatory system development	34	10.0592	0.000431778	9289, 23328, 9444, 5681, 7101, 6299, 5080, 57381, 6608, 5159, 84168, 10411, 1956, 10611, 154796, 6662, 5333, 10163, 2263, 23576, 183, 6261, 57216, 27295, 2697, 5764, 3685, 8879, 53834, 7227, 8613, 4853, 1901, 6717	313	945	16650	1.91389	0.88198	0.0218266	0.0211164
GOTERM_BP_FAT	GO:0055082~cellular chemical homeostasis	28	8.28402	0.000432296	8992, 8671, 25, 7466, 48, 9843, 113235, 9368, 1910, 58515, 477, 221074, 117, 2946, 6263, 57190, 183, 482, 361, 6261, 84239, 53373, 2697, 3709, 7009, 285195, 1901, 6717	313	713	16650	2.089	0.882282	0.0218266	0.0211164
GOTERM_BP_FAT	GO:0009084~glutamine family amino acid biosynthetic process	5	1.47929	0.000462233	2746, 2752, 8659, 29920, 6507	313	20	16650	13.2987	0.898496	0.0231023	0.0223506
GOTERM_BP_FAT	GO:0043583~ear development	13	3.84615	0.000481367	6385, 6662, 6299, 9368, 26018, 2263, 9261, 780, 57216, 26020, 5159, 6657, 219736	313	204	16650	3.38987	0.907669	0.023818	0.023043
GOTERM_BP_FAT	GO:0032845~negative regulation of homeostatic process	12	3.5503	0.0004953	6263, 57678, 57190, 25, 3707, 53373, 1312, 477, 3709, 2946, 6261, 6717	313	176	16650	3.62692	0.913823	0.0242648	0.0234753
GOTERM_BP_FAT	GO:0071415~cellular response to purine-containing compound	4	1.18343	0.000503435	6263, 57190, 2946, 6261	313	9	16650	23.6422	0.917224	0.0244215	0.0236269
GOTERM_BP_FAT	GO:0055085~transmembrane transport	43	12.7219	0.000511936	8992, 8671, 25, 3782, 113235, 9368, 116843, 9780, 57348, 477, 221074, 2905, 10991, 284111, 6506, 2946, 6507, 6263, 11094, 57190, 93129, 6563, 6565, 1374, 57153, 56262, 183, 482, 361, 6261, 23657, 10723, 5828, 84239, 10768, 53373, 2697, 3709, 56301, 3685, 6538, 285195, 6717	313	1322	16650	1.73024	0.920636	0.0245928	0.0237926
GOTERM_BP_FAT	GO:0006928~movement of cell or subcellular component	54	15.9763	0.000538255	23328, 8895, 2192, 57580, 57669, 477, 558, 55604, 5338, 154796, 482, 23657, 56301, 3685, 22919, 10461, 90865, 8613, 7802, 85440, 6717, 1901, 9289, 7101, 25, 5364, 9368, 5080, 2768, 1910, 6608, 57522, 975, 5159, 4983, 658, 1956, 6383, 4163, 6385, 6662, 10163, 183, 780, 583, 57216, 2018, 80139, 2697, 2059, 5764, 8879, 4756, 1605	313	1795	16650	1.60029	0.930331	0.0256085	0.0247753
GOTERM_BP_FAT	GO:0072507~divalent inorganic cation homeostasis	20	5.91716	0.000547428	6263, 57190, 25, 7466, 183, 6261, 1910, 84239, 58515, 53373, 477, 2697, 221074, 3709, 117, 7009, 2946, 1956, 1901, 6717	313	433	16650	2.45704	0.933424	0.0257969	0.0249575
GOTERM_BP_FAT	GO:0050678~regulation of epithelial cell proliferation	16	4.73373	0.0005617	4163, 6662, 2263, 5080, 1910, 5828, 6608, 80139, 2752, 2697, 5764, 5654, 6657, 1956, 10247, 219736	313	300	16650	2.83706	0.937966	0.0262197	0.0253666
GOTERM_BP_FAT	GO:0051209~release of sequestered calcium ion into cytosol	9	2.66272	0.000620849	6263, 57190, 25, 53373, 477, 3709, 2946, 6261, 6717	313	101	16650	4.74014	0.953714	0.0283308	0.027409
GOTERM_BP_FAT	GO:0051283~negative regulation of sequestering of calcium ion	9	2.66272	0.000620849	6263, 57190, 25, 53373, 477, 3709, 2946, 6261, 6717	313	101	16650	4.74014	0.953714	0.0283308	0.027409
GOTERM_BP_FAT	GO:0010001~glial cell differentiation	12	3.5503	0.000624892	6608, 7101, 25, 6662, 28999, 8613, 6657, 5080, 1605, 1956, 5803, 1191	313	181	16650	3.52673	0.954631	0.0283308	0.027409
GOTERM_BP_FAT	GO:0009719~response to endogenous stimulus	48	14.2012	0.000629828	8992, 7101, 25, 28999, 3020, 23205, 57085, 57669, 477, 10979, 975, 5654, 5159, 658, 6506, 10411, 2946, 1956, 3636, 6263, 57190, 8644, 6662, 11031, 3992, 2263, 63976, 2261, 183, 3030, 6261, 23657, 583, 55970, 10768, 80139, 2697, 3709, 5764, 4257, 4038, 53834, 847, 7009, 4756, 1605, 23090, 55914	313	1548	16650	1.64945	0.955727	0.0283308	0.027409
GOTERM_BP_FAT	GO:0048589~developmental growth	24	7.10059	0.000649334	57190, 25, 5364, 6662, 6299, 2263, 3020, 2261, 183, 780, 583, 57216, 57678, 6608, 57669, 2697, 8879, 4038, 658, 4534, 6657, 6506, 1901, 10611	313	583	16650	2.18984	0.959802	0.0289451	0.0280032
GOTERM_BP_FAT	GO:0061061~muscle structure development	24	7.10059	0.000757397	9444, 57190, 25, 6662, 25842, 57462, 2263, 3020, 183, 1271, 6261, 1910, 57216, 6608, 1489, 2697, 84466, 5159, 53834, 4534, 3679, 1901, 10611, 6717	313	589	16650	2.16753	0.976459	0.0334172	0.0323298
GOTERM_BP_FAT	GO:0098602~single organism cell adhesion	29	8.57988	0.000763165	25, 64115, 9780, 2192, 57580, 57348, 51043, 57669, 10979, 84466, 558, 55604, 84168, 3679, 1956, 6385, 6662, 23598, 23657, 57678, 144100, 3707, 80139, 84059, 3685, 53834, 10461, 8613, 6657	313	779	16650	1.9803	0.977122	0.0334172	0.0323298
GOTERM_BP_FAT	GO:0030036~actin cytoskeleton organization	23	6.80473	0.000773478	6385, 25, 154796, 10163, 9368, 8500, 57381, 57580, 57669, 27295, 23580, 114793, 2059, 1266, 5159, 54857, 4983, 55604, 84168, 10411, 51734, 1901, 3636	313	553	16650	2.21245	0.978261	0.0335712	0.0324788
GOTERM_BP_FAT	GO:0042493~response to drug	19	5.6213	0.000788312	6760, 25, 7157, 113235, 6565, 1374, 3030, 2768, 2018, 1312, 205, 117, 4257, 5764, 847, 6506, 6538, 1956, 6507	313	411	16650	2.45913	0.979801	0.0335712	0.0324788
GOTERM_BP_FAT	GO:1902656~calcium ion import into cytosol	9	2.66272	0.000803172	6263, 57190, 25, 53373, 477, 3709, 2946, 6261, 6717	313	105	16650	4.55956	0.981234	0.0335712	0.0324788
GOTERM_BP_FAT	GO:0097553~calcium ion transmembrane import into cytosol	9	2.66272	0.000803172	6263, 57190, 25, 53373, 477, 3709, 2946, 6261, 6717	313	105	16650	4.55956	0.981234	0.0335712	0.0324788
GOTERM_BP_FAT	GO:0060191~regulation of lipase activity	8	2.36686	0.000805973	25, 440503, 117, 5159, 2263, 2261, 183, 1956	313	81	16650	5.25382	0.981492	0.0335712	0.0324788
GOTERM_BP_FAT	GO:0060402~calcium ion transport into cytosol	10	2.95858	0.000813566	6263, 57190, 25, 53373, 477, 3709, 117, 2946, 6261, 6717	313	131	16650	4.06068	0.982175	0.0335712	0.0324788
GOTERM_BP_FAT	GO:0048017~inositol lipid-mediated signaling	12	3.5503	0.000820635	80243, 5364, 6662, 9368, 5159, 2263, 5338, 847, 2261, 183, 1956, 4935	313	187	16650	3.41358	0.982788	0.0335712	0.0324788
GOTERM_BP_FAT	GO:0007010~cytoskeleton organization	38	11.2426	0.00082096	25, 9368, 5080, 57381, 57580, 57669, 23580, 221074, 114793, 54857, 5159, 4983, 55604, 84168, 5338, 10411, 3636, 2824, 6760, 6385, 154796, 6662, 10163, 8500, 583, 83987, 57216, 27295, 2059, 1266, 22919, 10783, 4534, 85440, 1605, 51734, 1901, 55914	313	1144	16650	1.76696	0.982816	0.0335712	0.0324788
GOTERM_BP_FAT	GO:0072503~cellular divalent inorganic cation homeostasis	19	5.6213	0.000829828	6263, 57190, 25, 7466, 183, 6261, 1910, 84239, 58515, 53373, 477, 2697, 221074, 3709, 117, 7009, 2946, 1901, 6717	313	413	16650	2.44722	0.983554	0.0336556	0.0325605
GOTERM_BP_FAT	GO:0060401~cytosolic calcium ion transport	10	2.95858	0.000906562	6263, 57190, 25, 53373, 477, 3709, 117, 2946, 6261, 6717	313	133	16650	3.99962	0.988754	0.0364689	0.0352822
GOTERM_BP_FAT	GO:0044283~small molecule biosynthetic process	21	6.21302	0.000918734	9444, 11160, 8644, 37, 3992, 1593, 29920, 84706, 29968, 2746, 56898, 10449, 2752, 117, 8659, 5236, 54898, 60481, 1727, 10157, 6507	313	488	16650	2.28912	0.989411	0.0366325	0.0354405
GOTERM_BP_FAT	GO:0010243~response to organonitrogen compound	29	8.57988	0.000925436	8992, 25, 28999, 57085, 477, 6506, 10411, 2946, 1956, 3636, 6263, 57190, 6662, 11031, 3992, 183, 3030, 6261, 23657, 55970, 10768, 2697, 3709, 5764, 4257, 847, 7009, 1605, 55914	313	789	16650	1.9552	0.989757	0.0366325	0.0354405
GOTERM_BP_FAT	GO:0072001~renal system development	15	4.43787	0.000947469	6385, 7466, 6662, 6299, 28999, 2263, 183, 57216, 6608, 2018, 5159, 8879, 4038, 847, 10247	313	283	16650	2.81952	0.990816	0.0372069	0.0359963
GOTERM_BP_FAT	GO:0051049~regulation of transport	53	15.6805	0.000956736	23209, 257364, 2192, 2746, 79971, 57348, 477, 117, 558, 10411, 6506, 57506, 2946, 2824, 57190, 56262, 482, 57678, 84236, 2752, 3685, 10461, 90865, 7009, 4735, 6717, 4935, 25, 7466, 9368, 3782, 1910, 6608, 55540, 85439, 136, 51100, 1312, 202151, 5159, 4983, 10991, 1956, 6385, 7157, 7159, 1374, 183, 10768, 10449, 53373, 2697, 3709	313	1796	16650	1.56978	0.991228	0.037275	0.0360622
GOTERM_BP_FAT	GO:0051186~cofactor metabolic process	18	5.32544	0.00100131	64087, 8574, 9563, 8644, 113235, 23205, 57678, 56898, 57834, 10768, 5236, 51268, 55526, 8801, 54898, 60481, 10840, 10157	313	385	16650	2.48703	0.992966	0.0387068	0.0374473
GOTERM_BP_FAT	GO:0072593~reactive oxygen species metabolic process	13	3.84615	0.00101597	8644, 7157, 440503, 23564, 23576, 183, 1191, 57580, 5159, 1728, 847, 6649, 1956	313	222	16650	3.11502	0.993459	0.0389693	0.0377013
GOTERM_BP_FAT	GO:0007167~enzyme linked receptor protein signaling pathway	33	9.76331	0.00103591	8992, 25, 9368, 8895, 57462, 9261, 2202, 10979, 5654, 5159, 558, 658, 1956, 6383, 6760, 6662, 10163, 2263, 63976, 2261, 183, 780, 1489, 80139, 2059, 5764, 3685, 8879, 4038, 53834, 4756, 23090, 55914	313	954	16650	1.84007	0.994074	0.0393821	0.0381007
GOTERM_BP_FAT	GO:0010517~regulation of phospholipase activity	7	2.07101	0.00105061	25, 117, 5159, 2263, 2261, 183, 1956	313	62	16650	6.00587	0.99449	0.0393821	0.0381007
GOTERM_BP_FAT	GO:0048708~astrocyte differentiation	7	2.07101	0.00105061	6608, 7101, 25, 6662, 8613, 5080, 1956	313	62	16650	6.00587	0.99449	0.0393821	0.0381007
GOTERM_BP_FAT	GO:0051282~regulation of sequestering of calcium ion	9	2.66272	0.00108909	6263, 57190, 25, 53373, 477, 3709, 2946, 6261, 6717	313	110	16650	4.35231	0.995446	0.0405176	0.0391992
GOTERM_BP_FAT	GO:0060193~positive regulation of lipase activity	7	2.07101	0.00114323	440503, 117, 5159, 2263, 2261, 183, 1956	313	63	16650	5.91054	0.996517	0.042214	0.0408404
GOTERM_BP_FAT	GO:0048598~embryonic morphogenesis	23	6.80473	0.00117083	6385, 154796, 6662, 7289, 6299, 9368, 26018, 2263, 5080, 79971, 2768, 57216, 6608, 57669, 2697, 2202, 3685, 4038, 8613, 6657, 1605, 3679, 219736	313	571	16650	2.1427	0.996962	0.0429129	0.0415166
GOTERM_BP_FAT	GO:1901700~response to oxygen-containing compound	45	13.3136	0.00120607	8992, 23328, 23209, 25, 9563, 28999, 57088, 9261, 57085, 1910, 6608, 477, 1312, 117, 5159, 558, 6506, 10411, 6649, 1956, 3636, 6263, 8644, 6662, 11031, 3992, 1374, 183, 3030, 57678, 55970, 10768, 80139, 2752, 2697, 2059, 3709, 5764, 4257, 1728, 847, 7009, 1605, 6717, 55914	313	1466	16650	1.63286	0.997449	0.0438797	0.042452
GOTERM_BP_FAT	GO:0051208~sequestering of calcium ion	9	2.66272	0.00122402	6263, 57190, 25, 53373, 477, 3709, 2946, 6261, 6717	313	112	16650	4.27459	0.997666	0.044152	0.0427154
GOTERM_BP_FAT	GO:2000379~positive regulation of reactive oxygen species metabolic process	8	2.36686	0.0012314	8644, 7157, 5159, 23564, 23576, 183, 1956, 1191	313	87	16650	4.89148	0.99775	0.044152	0.0427154
GOTERM_BP_FAT	GO:0006874~cellular calcium ion homeostasis	18	5.32544	0.00124686	6263, 57190, 25, 7466, 183, 6261, 1910, 84239, 58515, 53373, 477, 2697, 3709, 117, 7009, 2946, 1901, 6717	313	393	16650	2.43641	0.997916	0.0443845	0.0429403
GOTERM_BP_FAT	GO:1901201~regulation of extracellular matrix assembly	4	1.18343	0.00126455	6662, 84168, 183, 1605	313	12	16650	17.7316	0.998091	0.044693	0.0432387
GOTERM_BP_FAT	GO:0009967~positive regulation of signal transduction	44	13.0178	0.00130075	9289, 23328, 7164, 25, 5364, 6299, 9368, 57462, 81603, 9261, 79971, 6608, 136, 51100, 975, 5159, 558, 658, 57506, 2946, 1956, 219736, 8644, 6662, 7157, 221938, 7159, 57153, 2263, 2261, 183, 1191, 57216, 138151, 1489, 3707, 2697, 2059, 10783, 4853, 6657, 847, 4756, 23090	313	1428	16650	1.63906	0.998404	0.0456462	0.044161
GOTERM_BP_FAT	GO:0006865~amino acid transport	8	2.36686	0.00131678	477, 56301, 10991, 6506, 6538, 4735, 23657, 6507	313	88	16650	4.8359	0.998526	0.0458833	0.0443903
GOTERM_BP_FAT	GO:0030900~forebrain development	17	5.02959	0.00134101	9289, 7101, 5992, 6299, 2263, 5080, 583, 63827, 55970, 6608, 2018, 5764, 558, 6657, 6506, 85440, 1956	313	361	16650	2.50502	0.998693	0.0464009	0.0448911
GOTERM_BP_FAT	GO:0016042~lipid catabolic process	15	4.43787	0.0013571	35, 8644, 37, 5333, 440503, 1374, 3032, 3030, 5828, 56898, 10449, 8879, 5338, 51, 10455	313	294	16650	2.71402	0.998793	0.0466314	0.0451141
GOTERM_BP_FAT	GO:0043491~protein kinase B signaling	10	2.95858	0.00150988	8644, 6662, 9368, 558, 10461, 57462, 4534, 1605, 1956, 219736	313	143	16650	3.71992	0.999434	0.0515234	0.0498469
GOTERM_BP_FAT	GO:0036109~alpha-linolenic acid metabolic process	4	1.18343	0.00162122	3992, 54898, 60481, 51	313	13	16650	16.3677	0.999674	0.0549439	0.0531561
GOTERM_BP_FAT	GO:0001822~kidney development	14	4.14201	0.00163921	6385, 7466, 6662, 6299, 28999, 2263, 183, 57216, 6608, 5159, 8879, 4038, 847, 10247	313	267	16650	2.78925	0.999702	0.0551755	0.0533802
GOTERM_BP_FAT	GO:0008360~regulation of cell shape	10	2.95858	0.00166241	2768, 5364, 23580, 10979, 2059, 9368, 5764, 1605, 3679, 57381	313	145	16650	3.66861	0.999734	0.0555785	0.0537701
GOTERM_BP_FAT	GO:0022008~neurogenesis	44	13.0178	0.00167553	9289, 7101, 25, 5364, 6299, 7289, 9368, 28999, 5080, 57580, 1910, 6608, 80243, 221074, 558, 4983, 658, 1956, 10611, 6507, 6383, 6385, 6662, 221938, 2263, 22882, 63976, 780, 1191, 57216, 2018, 1489, 2697, 5764, 4038, 90865, 8613, 6657, 4756, 85440, 1605, 4735, 5803, 1901	313	1447	16650	1.61754	0.999751	0.0556409	0.0538305
GOTERM_BP_FAT	GO:0098655~cation transmembrane transport	26	7.69231	0.0016876	8992, 8671, 25, 3782, 113235, 9368, 9780, 57348, 477, 221074, 2905, 2946, 6263, 11094, 57190, 93129, 183, 482, 6261, 10723, 84239, 53373, 3709, 3685, 285195, 6717	313	703	16650	1.96738	0.999765	0.0556567	0.0538457
GOTERM_BP_FAT	GO:0032970~regulation of actin filament-based process	16	4.73373	0.0016985	6385, 25, 154796, 10163, 8500, 57580, 57216, 23580, 477, 2059, 5159, 55604, 10411, 1901, 6717, 2824	313	335	16650	2.54065	0.999778	0.0556567	0.0538457
GOTERM_BP_FAT	GO:0050680~negative regulation of epithelial cell proliferation	9	2.66272	0.00171031	5828, 4163, 6662, 2697, 5764, 2263, 6657, 5080, 10247	313	118	16650	4.05724	0.99979	0.0556752	0.0538636
GOTERM_BP_FAT	GO:0055074~calcium ion homeostasis	18	5.32544	0.00173069	6263, 57190, 25, 7466, 183, 6261, 1910, 84239, 58515, 53373, 477, 2697, 3709, 117, 7009, 2946, 1901, 6717	313	405	16650	2.36422	0.99981	0.0559703	0.0541491
GOTERM_BP_FAT	GO:0007204~positive regulation of cytosolic calcium ion concentration	14	4.14201	0.00174913	6263, 57190, 25, 183, 6261, 1910, 53373, 477, 2697, 3709, 117, 2946, 1901, 6717	313	269	16650	2.76851	0.999827	0.0561992	0.0543705
GOTERM_BP_FAT	GO:0031032~actomyosin structure organization	10	2.95858	0.00182706	6385, 57669, 154796, 1266, 10163, 8500, 5159, 55604, 10411, 1901	313	147	16650	3.6187	0.999882	0.0582645	0.0563687
GOTERM_BP_FAT	GO:0051492~regulation of stress fiber assembly	7	2.07101	0.00183696	6385, 154796, 10163, 8500, 55604, 10411, 1901	313	69	16650	5.39658	0.999888	0.0582645	0.0563687
GOTERM_BP_FAT	GO:0048839~inner ear development	11	3.25444	0.00197292	57216, 6385, 26020, 6662, 9368, 5159, 26018, 2263, 6657, 9261, 219736	313	178	16650	3.28732	0.999943	0.0621785	0.0601553
GOTERM_BP_FAT	GO:0042127~regulation of cell proliferation	46	13.6095	0.00212364	9289, 7101, 25, 5364, 9368, 5080, 2192, 1910, 6608, 1312, 975, 5654, 5159, 658, 1956, 3636, 219736, 4163, 57190, 6385, 8644, 6662, 7157, 5333, 8741, 2263, 2261, 183, 1271, 780, 5828, 57678, 138151, 1489, 80139, 84236, 2752, 2697, 5764, 3685, 53834, 4853, 6657, 5803, 1901, 10247	313	1552	16650	1.57665	0.999973	0.0645784	0.0624771
GOTERM_BP_FAT	GO:0046942~carboxylic acid transport	14	4.14201	0.00212581	53919, 113235, 9368, 8500, 1374, 23657, 477, 56301, 10991, 6506, 284111, 6538, 4735, 6507	313	275	16650	2.7081	0.999973	0.0645784	0.0624771
GOTERM_BP_FAT	GO:1901607~alpha-amino acid biosynthetic process	7	2.07101	0.00212738	2746, 2752, 8659, 29920, 10157, 29968, 6507	313	71	16650	5.24457	0.999973	0.0645784	0.0624771
GOTERM_BP_FAT	GO:0043149~stress fiber assembly	7	2.07101	0.00212738	6385, 154796, 10163, 8500, 55604, 10411, 1901	313	71	16650	5.24457	0.999973	0.0645784	0.0624771
GOTERM_BP_FAT	GO:0030038~contractile actin filament bundle assembly	7	2.07101	0.00212738	6385, 154796, 10163, 8500, 55604, 10411, 1901	313	71	16650	5.24457	0.999973	0.0645784	0.0624771
GOTERM_BP_FAT	GO:0035019~somatic stem cell population maintenance	7	2.07101	0.00212738	57216, 7101, 6662, 6299, 22882, 63976, 6657	313	71	16650	5.24457	0.999973	0.0645784	0.0624771
GOTERM_BP_FAT	GO:0035272~exocrine system development	6	1.77515	0.00217262	79971, 6662, 2263, 5080, 1605, 1956	313	49	16650	6.51366	0.999979	0.0655497	0.0634168
GOTERM_BP_FAT	GO:0032844~regulation of homeostatic process	19	5.6213	0.00221011	6263, 57190, 25, 183, 6261, 1910, 57678, 3707, 53373, 1312, 477, 2697, 3709, 117, 51, 2946, 1956, 1901, 6717	313	451	16650	2.24103	0.999982	0.0658503	0.0637076
GOTERM_BP_FAT	GO:0015849~organic acid transport	9	2.66272	0.00222251	53919, 477, 113235, 56301, 10991, 183, 6506, 284111, 6507	313	123	16650	3.89231	0.999983	0.0658503	0.0637076
GOTERM_BP_FAT	GO:0051238~sequestering of metal ion	9	2.66272	0.00222251	6263, 57190, 25, 53373, 477, 3709, 2946, 6261, 6717	313	123	16650	3.89231	0.999983	0.0658503	0.0637076
GOTERM_BP_FAT	GO:0042592~homeostatic process	48	14.2012	0.00225456	8992, 8671, 25, 7466, 48, 9843, 113235, 9368, 5080, 1734, 1910, 6608, 56898, 58515, 477, 1312, 221074, 117, 558, 51, 2946, 1956, 6263, 35, 57190, 37, 6662, 56262, 183, 482, 361, 6261, 583, 10723, 84239, 57678, 3707, 53373, 2697, 84059, 3709, 1200, 4534, 7009, 4756, 285195, 1901, 6717	313	1645	16650	1.55219	0.999986	0.0662997	0.0641424
GOTERM_BP_FAT	GO:0070887~cellular response to chemical stimulus	70	20.7101	0.00226448	23328, 8574, 23209, 8895, 81603, 9261, 57580, 57669, 477, 10979, 5654, 558, 54756, 10411, 57506, 2946, 57190, 8741, 11031, 1271, 361, 55970, 84236, 4257, 53834, 847, 7009, 23090, 6717, 1901, 8992, 7101, 25, 7466, 28999, 57088, 29920, 57085, 1910, 6608, 55540, 975, 5159, 658, 6649, 1956, 219736, 6263, 37, 8644, 6662, 7157, 1374, 2263, 63976, 183, 2261, 6261, 583, 10768, 10449, 3707, 80139, 3709, 1…	313	2648	16650	1.40621	0.999987	0.0662997	0.0641424
GOTERM_BP_FAT	GO:0032880~regulation of protein localization	32	9.46746	0.00234882	25, 3782, 9368, 257364, 81603, 2192, 79971, 2746, 6608, 55540, 57669, 51100, 202151, 10411, 57506, 1956, 2824, 7157, 221938, 8500, 7159, 1374, 57678, 2752, 2697, 3709, 5764, 4038, 90865, 7009, 4735, 6717	313	962	16650	1.76948	0.999991	0.0683646	0.0661401
GOTERM_BP_FAT	GO:0010518~positive regulation of phospholipase activity	6	1.77515	0.00237762	117, 5159, 2263, 2261, 183, 1956	313	50	16650	6.38339	0.999992	0.0687981	0.0665595
GOTERM_BP_FAT	GO:0048015~phosphatidylinositol-mediated signaling	11	3.25444	0.0025141	80243, 5364, 6662, 9368, 5159, 2263, 847, 2261, 183, 1956, 4935	313	184	16650	3.18013	0.999996	0.072178	0.0698295
GOTERM_BP_FAT	GO:0018108~peptidyl-tyrosine phosphorylation	16	4.73373	0.00252361	11160, 25, 7157, 2263, 2261, 183, 780, 1489, 2202, 975, 5159, 558, 4038, 10461, 8613, 1956	313	349	16650	2.43873	0.999996	0.072178	0.0698295
GOTERM_BP_FAT	GO:0006732~coenzyme metabolic process	15	4.43787	0.00258019	64087, 9563, 113235, 23205, 57678, 57834, 10768, 5236, 51268, 55526, 8801, 54898, 60481, 10840, 10157	313	315	16650	2.53309	0.999997	0.0733722	0.0709848
GOTERM_BP_FAT	GO:0018212~peptidyl-tyrosine modification	16	4.73373	0.00265954	11160, 25, 7157, 2263, 2261, 183, 780, 1489, 2202, 975, 5159, 558, 4038, 10461, 8613, 1956	313	351	16650	2.42484	0.999998	0.0751967	0.0727499
GOTERM_BP_FAT	GO:0072089~stem cell proliferation	8	2.36686	0.00290434	6608, 7101, 54894, 84133, 2263, 5080, 85440, 2192	313	101	16650	4.21346	0.999999	0.0816516	0.0789947
GOTERM_BP_FAT	GO:0031668~cellular response to extracellular stimulus	11	3.25444	0.00295522	1312, 8644, 136, 51100, 2752, 7157, 3992, 5764, 558, 10991, 6506	313	188	16650	3.11247	1	0.0817616	0.0791012
GOTERM_BP_FAT	GO:1901698~response to nitrogen compound	30	8.87574	0.00295771	8992, 25, 28999, 57085, 477, 6506, 10411, 57506, 2946, 1956, 3636, 6263, 57190, 6662, 11031, 3992, 183, 3030, 6261, 23657, 55970, 10768, 2697, 3709, 5764, 4257, 847, 7009, 1605, 55914	313	895	16650	1.78307	1	0.0817616	0.0791012
GOTERM_BP_FAT	GO:0001655~urogenital system development	15	4.43787	0.00295783	6385, 7466, 6662, 6299, 28999, 2263, 183, 57216, 6608, 2018, 5159, 8879, 4038, 847, 10247	313	320	16650	2.49351	1	0.0817616	0.0791012
GOTERM_BP_FAT	GO:0043090~amino acid import	4	1.18343	0.00304497	477, 183, 6506, 6507	313	16	16650	13.2987	1	0.0837028	0.0809792
GOTERM_BP_FAT	GO:0006644~phospholipid metabolic process	17	5.02959	0.00314543	64850, 5333, 8895, 3992, 2263, 3032, 2261, 3030, 57678, 51100, 56994, 975, 5159, 8613, 4534, 1956, 3636	313	393	16650	2.30105	1	0.0859865	0.0831887
GOTERM_BP_FAT	GO:0006979~response to oxidative stress	17	5.02959	0.00321119	57190, 25, 8644, 7157, 29920, 23657, 58515, 4257, 5445, 5159, 558, 1728, 51435, 847, 6649, 51734, 1956	313	394	16650	2.29521	1	0.0873019	0.0844612
GOTERM_BP_FAT	GO:0070509~calcium ion import	10	2.95858	0.00337831	6263, 57190, 25, 53373, 477, 3709, 5159, 2946, 6261, 6717	313	161	16650	3.30403	1	0.0913436	0.0883714
GOTERM_BP_FAT	GO:0051480~regulation of cytosolic calcium ion concentration	14	4.14201	0.00355913	6263, 57190, 25, 183, 6261, 1910, 53373, 477, 2697, 3709, 117, 2946, 1901, 6717	313	292	16650	2.55044	1	0.0957096	0.0925953
GOTERM_BP_FAT	GO:0071310~cellular response to organic substance	59	17.4556	0.00364499	23328, 23209, 8895, 81603, 9261, 57669, 477, 10979, 5654, 558, 54756, 10411, 57506, 2946, 57190, 8741, 11031, 1271, 361, 55970, 84236, 53834, 847, 7009, 23090, 6717, 8992, 7101, 25, 7466, 28999, 57088, 57085, 1910, 6608, 55540, 975, 5159, 658, 1956, 6263, 37, 8644, 6662, 1374, 2263, 63976, 183, 2261, 6261, 583, 10768, 80139, 3709, 1200, 5764, 4038, 4756, 55914	313	2186	16650	1.43573	1	0.0967354	0.0935878
GOTERM_BP_FAT	GO:0043651~linoleic acid metabolic process	4	1.18343	0.0036466	3992, 54898, 60481, 2946	313	17	16650	12.5164	1	0.0967354	0.0935878
GOTERM_BP_FAT	GO:0009887~organ morphogenesis	32	9.46746	0.00365592	25, 6299, 7289, 9368, 26018, 5080, 6608, 2202, 5654, 5159, 658, 1956, 3636, 219736, 6662, 2263, 2261, 183, 6261, 780, 583, 57216, 2697, 5764, 84133, 8879, 4038, 53834, 7227, 4853, 1605, 1901	313	992	16650	1.71596	1	0.0967354	0.0935878
GOTERM_BP_FAT	GO:0032956~regulation of actin cytoskeleton organization	14	4.14201	0.00377039	6385, 25, 154796, 10163, 8500, 57580, 57216, 23580, 2059, 5159, 55604, 10411, 1901, 2824	313	294	16650	2.53309	1	0.0992335	0.0960046
GOTERM_BP_FAT	GO:0021987~cerebral cortex development	8	2.36686	0.00380296	583, 9289, 6608, 55970, 2018, 7101, 5080, 1956	313	106	16650	4.01471	1	0.0995611	0.0963215
GOTERM_BP_FAT	GO:0032231~regulation of actin filament bundle assembly	7	2.07101	0.00388139	6385, 154796, 10163, 8500, 55604, 10411, 1901	313	80	16650	4.65455	1	0.101079	0.0977905
GOTERM_BP_FAT	GO:0042311~vasodilation	6	1.77515	0.00391359	1910, 583, 136, 2697, 183, 1956	313	56	16650	5.69945	1	0.101384	0.0980855
GOTERM_BP_FAT	GO:0015711~organic anion transport	15	4.43787	0.00395645	53919, 8671, 113235, 9368, 8500, 1374, 23657, 477, 56301, 10991, 6506, 284111, 6538, 4735, 6507	313	331	16650	2.41064	1	0.101961	0.0986434
GOTERM_BP_FAT	GO:0098662~inorganic cation transmembrane transport	23	6.80473	0.00421856	8992, 6263, 57190, 11094, 8671, 25, 93129, 3782, 113235, 9368, 183, 482, 6261, 10723, 57348, 53373, 477, 221074, 3709, 3685, 2946, 285195, 6717	313	635	16650	1.92674	1	0.107412	0.103917
GOTERM_BP_FAT	GO:0006816~calcium ion transport	16	4.73373	0.00426177	6263, 57190, 11094, 25, 7466, 93129, 6261, 58515, 53373, 477, 3709, 117, 3685, 5159, 2946, 6717	313	369	16650	2.30655	1	0.107412	0.103917
GOTERM_BP_FAT	GO:1902589~single-organism organelle organization	46	13.6095	0.00430624	128077, 25, 9368, 5080, 57381, 57580, 57669, 23580, 51100, 221074, 114793, 54857, 5159, 4983, 55604, 84168, 83871, 10411, 3636, 6760, 5990, 6385, 154796, 5992, 7157, 10163, 8500, 7159, 583, 83987, 57216, 5828, 10449, 27295, 2059, 1266, 10241, 22919, 10783, 4534, 85440, 1605, 51734, 4735, 1901, 55914	313	1612	16650	1.51797	1	0.107412	0.103917
GOTERM_BP_FAT	GO:1903055~positive regulation of extracellular matrix organization	4	1.18343	0.00431578	25, 6662, 183, 1605	313	18	16650	11.8211	1	0.107412	0.103917
GOTERM_BP_FAT	GO:0006577~amino-acid betaine metabolic process	4	1.18343	0.00431578	223, 8424, 1374, 55349	313	18	16650	11.8211	1	0.107412	0.103917
GOTERM_BP_FAT	GO:0031000~response to caffeine	4	1.18343	0.00431578	6263, 57190, 2946, 6261	313	18	16650	11.8211	1	0.107412	0.103917
GOTERM_BP_FAT	GO:0021537~telencephalon development	12	3.5503	0.00432059	63827, 583, 9289, 6608, 55970, 2018, 7101, 5992, 6299, 5080, 6506, 1956	313	231	16650	2.76337	1	0.107412	0.103917
GOTERM_BP_FAT	GO:0051056~regulation of small GTPase mediated signal transduction	14	4.14201	0.00434165	9289, 154796, 221938, 26269, 57381, 57580, 26084, 80243, 3707, 84249, 57522, 5159, 4983, 4853	313	299	16650	2.49073	1	0.107412	0.103917
GOTERM_BP_FAT	GO:0007015~actin filament organization	15	4.43787	0.0044342	6385, 25, 154796, 10163, 8500, 57580, 27295, 23580, 2059, 54857, 55604, 10411, 51734, 1901, 3636	313	335	16650	2.38186	1	0.108637	0.105102
GOTERM_BP_FAT	GO:0003014~renal system process	8	2.36686	0.00443507	1910, 1312, 8644, 7466, 2697, 9368, 183, 361	313	109	16650	3.90421	1	0.108637	0.105102
GOTERM_BP_FAT	GO:0048584~positive regulation of response to stimulus	55	16.2722	0.00482352	23328, 7164, 57462, 81603, 9261, 79971, 558, 5338, 57506, 2946, 57190, 8741, 57153, 1191, 90865, 10783, 8613, 4853, 847, 23090, 6717, 1901, 9289, 25, 5364, 6299, 9368, 6608, 55540, 136, 51100, 975, 5159, 658, 1956, 219736, 8644, 6662, 7157, 10163, 221938, 7159, 2263, 183, 2261, 57216, 138151, 1489, 3707, 2697, 2059, 6657, 51435, 4756, 55914	313	2030	16650	1.44124	1	0.11757	0.113745
GOTERM_BP_FAT	GO:0030855~epithelial cell differentiation	21	6.21302	0.00484794	8644, 37, 6662, 6299, 9368, 1374, 28999, 2263, 5080, 23657, 26084, 6608, 56898, 57669, 80139, 2697, 1200, 1266, 5764, 10411, 1901	313	563	16650	1.98418	1	0.117584	0.113758
GOTERM_BP_FAT	GO:0030182~neuron differentiation	37	10.9467	0.00487161	7101, 25, 5364, 6299, 7289, 9368, 5080, 57580, 1910, 6608, 80243, 221074, 4983, 658, 1956, 10611, 6507, 6383, 6385, 6662, 221938, 2263, 22882, 780, 57216, 2018, 1489, 2697, 5764, 4038, 6657, 4756, 85440, 1605, 4735, 5803, 1901	313	1226	16650	1.60539	1	0.117584	0.113758
GOTERM_BP_FAT	GO:0007548~sex differentiation	13	3.84615	0.00493212	9289, 8644, 6662, 6299, 23598, 3020, 1271, 117, 4257, 558, 8879, 658, 10461	313	269	16650	2.57076	1	0.118467	0.114612
GOTERM_BP_FAT	GO:0006537~glutamate biosynthetic process	3	0.887574	0.00499521	2746, 8659, 6507	313	6	16650	26.5974	1	0.119402	0.115517
GOTERM_BP_FAT	GO:0071705~nitrogen compound transport	25	7.39645	0.00510404	53919, 9444, 113235, 9368, 2746, 477, 10991, 6506, 10411, 1956, 2824, 6507, 6563, 6565, 1374, 57153, 183, 23657, 2752, 2697, 3709, 56301, 6538, 4735, 6717	313	725	16650	1.83431	1	0.121417	0.117467
GOTERM_BP_FAT	GO:0008284~positive regulation of cell proliferation	28	8.28402	0.00521683	9289, 7101, 25, 5080, 2192, 1910, 6608, 975, 5654, 5159, 1956, 219736, 57190, 8644, 6662, 8741, 2263, 2261, 183, 1271, 57678, 138151, 1489, 80139, 2752, 5764, 3685, 1901	313	849	16650	1.75437	1	0.123116	0.11911
GOTERM_BP_FAT	GO:0044087~regulation of cellular component biogenesis	27	7.98817	0.0052252	25, 3020, 9780, 57580, 57669, 23580, 51100, 221074, 55604, 84168, 10411, 10611, 2824, 6385, 154796, 6662, 7157, 10163, 8500, 183, 1191, 2697, 2059, 22919, 4534, 1605, 1901	313	807	16650	1.77975	1	0.123116	0.11911
GOTERM_BP_FAT	GO:0060429~epithelium development	33	9.76331	0.00527973	25, 6299, 7289, 9368, 28999, 5080, 6608, 56898, 57669, 10411, 1956, 219736, 6385, 8644, 37, 6662, 1374, 2263, 183, 780, 23657, 57216, 26084, 80139, 2697, 1200, 1266, 5764, 84133, 4038, 847, 1605, 1901	313	1060	16650	1.65607	1	0.123811	0.119782
GOTERM_BP_FAT	GO:2000026~regulation of multicellular organismal development	48	14.2012	0.00534177	9289, 23328, 7101, 25, 5364, 7289, 5080, 57580, 1910, 6608, 51043, 57669, 221074, 2202, 84466, 5159, 558, 658, 10411, 1956, 10611, 2824, 219736, 6383, 154796, 6662, 5992, 8741, 221938, 2263, 22882, 63976, 23576, 183, 57216, 3707, 80139, 2697, 5764, 84133, 4038, 7227, 4534, 6657, 85440, 1605, 5803, 1901	313	1721	16650	1.48365	1	0.124138	0.120099
GOTERM_BP_FAT	GO:0014066~regulation of phosphatidylinositol 3-kinase signaling	9	2.66272	0.00534389	5364, 6662, 9368, 5159, 2263, 847, 2261, 183, 1956	313	142	16650	3.37151	1	0.124138	0.120099
GOTERM_BP_FAT	GO:0022604~regulation of cell morphogenesis	21	6.21302	0.00536894	6383, 7101, 25, 5364, 9368, 57381, 57580, 2192, 2768, 57669, 80139, 23580, 10979, 114793, 2059, 5764, 4038, 55604, 1605, 3679, 10611	313	568	16650	1.96671	1	0.124138	0.120099
GOTERM_BP_FAT	GO:1900274~regulation of phospholipase C activity	5	1.47929	0.0054059	25, 117, 5159, 183, 1956	313	38	16650	6.99933	1	0.124167	0.120127
GOTERM_BP_FAT	GO:0007169~transmembrane receptor protein tyrosine kinase signaling pathway	23	6.80473	0.00542039	8992, 6383, 6760, 25, 6662, 10163, 9368, 8895, 57462, 2263, 2261, 183, 9261, 780, 2059, 2202, 3685, 5159, 558, 8879, 53834, 1956, 55914	313	648	16650	1.88809	1	0.124167	0.120127
GOTERM_BP_FAT	GO:0043648~dicarboxylic acid metabolic process	7	2.07101	0.00553388	2746, 2752, 8659, 8528, 8801, 84706, 6507	313	86	16650	4.32982	1	0.126183	0.122077
GOTERM_BP_FAT	GO:0001944~vasculature development	22	6.50888	0.00563872	23328, 9289, 9444, 7101, 154796, 10163, 5333, 2263, 23576, 5080, 183, 57381, 6608, 2697, 5764, 3685, 5159, 8879, 8613, 84168, 10411, 1901	313	610	16650	1.9185	1	0.127983	0.123819
GOTERM_BP_FAT	GO:0070838~divalent metal ion transport	17	5.02959	0.00567999	6263, 57190, 11094, 25, 7466, 93129, 6261, 58515, 53373, 477, 221074, 3709, 117, 3685, 5159, 2946, 6717	313	418	16650	2.16343	1	0.128332	0.124156
GOTERM_BP_FAT	GO:0008285~negative regulation of cell proliferation	23	6.80473	0.00571882	9289, 4163, 7101, 6385, 5364, 6662, 7157, 9368, 2263, 5080, 780, 2192, 5828, 138151, 1312, 2697, 5764, 53834, 658, 4853, 6657, 3636, 10247	313	651	16650	1.87939	1	0.128622	0.124436
GOTERM_BP_FAT	GO:0048144~fibroblast proliferation	7	2.07101	0.00585258	5828, 25, 7157, 5159, 183, 1956, 2192	313	87	16650	4.28005	1	0.131034	0.126771
GOTERM_BP_FAT	GO:0033559~unsaturated fatty acid metabolic process	8	2.36686	0.0059338	8644, 3992, 54898, 60481, 51, 2946, 9261, 145482	313	115	16650	3.70051	1	0.131661	0.127377
GOTERM_BP_FAT	GO:0022612~gland morphogenesis	8	2.36686	0.0059338	6662, 9368, 5764, 2263, 5080, 1605, 1956, 780	313	115	16650	3.70051	1	0.131661	0.127377
GOTERM_BP_FAT	GO:0050673~epithelial cell proliferation	15	4.43787	0.0060317	4163, 6662, 2263, 5080, 5828, 6608, 80139, 2752, 2697, 5764, 5654, 6657, 1956, 10247, 219736	313	347	16650	2.29949	1	0.132454	0.128144
GOTERM_BP_FAT	GO:0055123~digestive system development	9	2.66272	0.00604753	79971, 1910, 57216, 6608, 57669, 6299, 7227, 2263, 1956	313	145	16650	3.30175	1	0.132454	0.128144
GOTERM_BP_FAT	GO:0072511~divalent inorganic cation transport	17	5.02959	0.00604983	6263, 57190, 11094, 25, 7466, 93129, 6261, 58515, 53373, 477, 221074, 3709, 117, 3685, 5159, 2946, 6717	313	421	16650	2.14801	1	0.132454	0.128144
GOTERM_BP_FAT	GO:0001568~blood vessel development	21	6.21302	0.00612051	23328, 9289, 9444, 7101, 154796, 10163, 5333, 2263, 23576, 5080, 183, 6608, 2697, 5764, 3685, 5159, 8879, 8613, 84168, 10411, 1901	313	576	16650	1.9394	1	0.133411	0.12907
GOTERM_BP_FAT	GO:0048145~regulation of fibroblast proliferation	7	2.07101	0.00618447	5828, 25, 7157, 5159, 183, 1956, 2192	313	88	16650	4.23141	1	0.133947	0.129589
GOTERM_BP_FAT	GO:0051493~regulation of cytoskeleton organization	17	5.02959	0.00619925	6385, 25, 154796, 5364, 10163, 8500, 57580, 57216, 23580, 2059, 221074, 5159, 22919, 55604, 10411, 1901, 2824	313	422	16650	2.14292	1	0.133947	0.129589
GOTERM_BP_FAT	GO:0035295~tube development	21	6.21302	0.00665926	9289, 57190, 6385, 6662, 7289, 6299, 2263, 5080, 183, 780, 1910, 57216, 6608, 57669, 2697, 5764, 7227, 847, 1605, 1956, 10247	313	580	16650	1.92602	1	0.143261	0.138599
GOTERM_BP_FAT	GO:0007267~cell-cell signaling	43	12.7219	0.00671736	9289, 7101, 25, 6299, 9368, 4772, 79971, 2746, 6608, 6907, 477, 10979, 54894, 4983, 2905, 6506, 10411, 1956, 6507, 4163, 6662, 3992, 8500, 1374, 2263, 2261, 183, 10723, 57216, 1489, 80139, 2752, 2697, 3709, 5764, 84133, 4038, 10461, 8613, 1728, 6657, 6538, 6717	313	1517	16650	1.50783	1	0.143885	0.139204
GOTERM_BP_FAT	GO:0009068~aspartate family amino acid catabolic process	4	1.18343	0.00674878	8528, 51268, 10157, 80150	313	21	16650	10.1324	1	0.143935	0.139252
GOTERM_BP_FAT	GO:0030111~regulation of Wnt signaling pathway	14	4.14201	0.00682859	4163, 25, 6662, 6299, 4772, 2263, 79971, 57216, 80139, 54894, 84133, 4038, 8613, 6657	313	316	16650	2.35674	1	0.144202	0.13951
GOTERM_BP_FAT	GO:0006578~amino-acid betaine biosynthetic process	3	0.887574	0.00690701	223, 8424, 55349	313	7	16650	22.7978	1	0.144202	0.13951
GOTERM_BP_FAT	GO:0021796~cerebral cortex regionalization	3	0.887574	0.00690701	9289, 2018, 5080	313	7	16650	22.7978	1	0.144202	0.13951
GOTERM_BP_FAT	GO:0051938~L-glutamate import	3	0.887574	0.00690701	477, 6506, 6507	313	7	16650	22.7978	1	0.144202	0.13951
GOTERM_BP_FAT	GO:0032808~lacrimal gland development	3	0.887574	0.00690701	6662, 2263, 5080	313	7	16650	22.7978	1	0.144202	0.13951
GOTERM_BP_FAT	GO:0006897~endocytosis	23	6.80473	0.00714499	23209, 25, 10163, 11031, 257364, 9261, 26020, 85439, 80975, 84466, 975, 3685, 558, 4983, 4038, 9936, 55604, 10461, 83871, 51435, 5338, 1956, 3636	313	665	16650	1.83982	1	0.148544	0.14371
GOTERM_BP_FAT	GO:0008015~blood circulation	19	5.6213	0.00721065	6263, 25, 154796, 23576, 183, 482, 6261, 57085, 583, 1910, 10768, 136, 477, 2697, 3709, 1727, 2946, 1956, 6717	313	506	16650	1.99744	1	0.149253	0.144396
GOTERM_BP_FAT	GO:0008610~lipid biosynthetic process	22	6.50888	0.00723943	9444, 11160, 8644, 37, 64850, 8895, 440503, 3992, 1593, 2263, 2261, 57678, 10449, 51100, 56994, 8879, 8613, 4534, 54898, 60481, 1727, 3636	313	624	16650	1.87546	1	0.149253	0.144396
GOTERM_BP_FAT	GO:0006820~anion transport	18	5.32544	0.00734671	53919, 8671, 113235, 9368, 8500, 1374, 56262, 23657, 10723, 57348, 477, 56301, 10991, 6506, 284111, 6538, 4735, 6507	313	468	16650	2.04596	1	0.150213	0.145325
GOTERM_BP_FAT	GO:0016055~Wnt signaling pathway	18	5.32544	0.00734671	4163, 25, 6662, 6299, 4772, 9368, 2263, 79971, 57216, 6608, 6907, 80139, 10979, 54894, 84133, 4038, 8613, 6657	313	468	16650	2.04596	1	0.150213	0.145325
GOTERM_BP_FAT	GO:0042310~vasoconstriction	6	1.77515	0.00738638	1910, 583, 25, 2697, 183, 1956	313	65	16650	4.9103	1	0.150402	0.145509
GOTERM_BP_FAT	GO:0198738~cell-cell signaling by wnt	18	5.32544	0.00749322	4163, 25, 6662, 6299, 4772, 9368, 2263, 79971, 57216, 6608, 6907, 80139, 10979, 54894, 84133, 4038, 8613, 6657	313	469	16650	2.04159	1	0.151953	0.147008
GOTERM_BP_FAT	GO:0021513~spinal cord dorsal/ventral patterning	4	1.18343	0.00770739	6608, 5992, 7289, 5080	313	22	16650	9.6718	1	0.155025	0.149981
GOTERM_BP_FAT	GO:0033688~regulation of osteoblast proliferation	4	1.18343	0.00770739	25, 5364, 3685, 2263	313	22	16650	9.6718	1	0.155025	0.149981
GOTERM_BP_FAT	GO:0003013~circulatory system process	19	5.6213	0.00774701	6263, 25, 154796, 23576, 183, 482, 6261, 57085, 583, 1910, 10768, 136, 477, 2697, 3709, 1727, 2946, 1956, 6717	313	510	16650	1.98177	1	0.155191	0.150141
GOTERM_BP_FAT	GO:0030335~positive regulation of cell migration	16	4.73373	0.00782814	23328, 154796, 6662, 8895, 183, 2192, 57669, 80139, 3685, 5159, 22919, 55604, 8613, 85440, 1956, 1901	313	395	16650	2.15473	1	0.156184	0.151102
GOTERM_BP_FAT	GO:0006809~nitric oxide biosynthetic process	6	1.77515	0.00787224	23564, 1728, 23576, 183, 1956, 1191	313	66	16650	4.8359	1	0.156433	0.151343
GOTERM_BP_FAT	GO:0007507~heart development	19	5.6213	0.00794595	5681, 6662, 6299, 2263, 183, 6261, 57216, 6608, 27295, 2697, 5764, 5159, 53834, 7227, 4853, 1956, 1901, 10611, 6717	313	511	16650	1.97789	1	0.157266	0.152149
GOTERM_BP_FAT	GO:2000377~regulation of reactive oxygen species metabolic process	9	2.66272	0.00826878	8644, 7157, 440503, 5159, 23564, 23576, 183, 1956, 1191	313	153	16650	3.12911	1	0.161399	0.156147
GOTERM_BP_FAT	GO:0022603~regulation of anatomical structure morphogenesis	32	9.46746	0.00830019	23328, 7101, 25, 5364, 9368, 57381, 2192, 57580, 2768, 6608, 57669, 23580, 10979, 114793, 55604, 10411, 3679, 10611, 219736, 6383, 154796, 6662, 2263, 23576, 183, 57216, 80139, 2059, 5764, 84133, 4038, 1605	313	1051	16650	1.61964	1	0.161399	0.156147
GOTERM_BP_FAT	GO:0043010~camera-type eye development	13	3.84615	0.00836646	7101, 6662, 7289, 5080, 57381, 23657, 2697, 2202, 5764, 5159, 658, 10461, 1956	313	288	16650	2.40116	1	0.161399	0.156147
GOTERM_BP_FAT	GO:0048699~generation of neurons	39	11.5385	0.00837158	9289, 7101, 25, 5364, 6299, 7289, 9368, 5080, 57580, 1910, 6608, 80243, 221074, 558, 4983, 658, 1956, 10611, 6507, 6383, 6385, 6662, 221938, 2263, 22882, 780, 57216, 2018, 1489, 2697, 5764, 4038, 6657, 4756, 85440, 1605, 4735, 5803, 1901	313	1357	16650	1.52881	1	0.161399	0.156147
GOTERM_BP_FAT	GO:1904407~positive regulation of nitric oxide metabolic process	5	1.47929	0.00840259	23564, 23576, 183, 1956, 1191	313	43	16650	6.18545	1	0.161399	0.156147
GOTERM_BP_FAT	GO:0045429~positive regulation of nitric oxide biosynthetic process	5	1.47929	0.00840259	23564, 23576, 183, 1956, 1191	313	43	16650	6.18545	1	0.161399	0.156147
GOTERM_BP_FAT	GO:0015807~L-amino acid transport	5	1.47929	0.00840259	56301, 10991, 6506, 23657, 6507	313	43	16650	6.18545	1	0.161399	0.156147
GOTERM_BP_FAT	GO:0070848~response to growth factor	22	6.50888	0.0084157	25, 6662, 8895, 63976, 2263, 2261, 183, 9261, 57669, 80139, 10979, 5764, 5159, 5654, 4038, 53834, 658, 6657, 847, 4756, 1956, 23090	313	634	16650	1.84588	1	0.161399	0.156147
GOTERM_BP_FAT	GO:0071495~cellular response to endogenous stimulus	35	10.355	0.00861454	8992, 7101, 25, 28999, 57085, 57669, 477, 10979, 975, 5654, 5159, 658, 10411, 2946, 1956, 6263, 57190, 8644, 6662, 11031, 2263, 63976, 2261, 183, 6261, 583, 55970, 10768, 80139, 3709, 5764, 4038, 53834, 4756, 23090	313	1185	16650	1.57116	1	0.164574	0.159219
GOTERM_BP_FAT	GO:0042692~muscle cell differentiation	15	4.43787	0.00866092	9444, 57190, 25, 6662, 25842, 57462, 2263, 3020, 183, 6261, 1910, 6608, 84466, 5159, 10611	313	362	16650	2.20421	1	0.164824	0.159461
GOTERM_BP_FAT	GO:0033002~muscle cell proliferation	9	2.66272	0.00890895	57190, 1312, 84466, 2697, 5159, 2263, 183, 1956, 1901	313	155	16650	3.08874	1	0.168895	0.163399
GOTERM_BP_FAT	GO:0019336~phenol-containing compound catabolic process	3	0.887574	0.0090959	1734, 1312, 4128	313	8	16650	19.9481	1	0.171781	0.166191
GOTERM_BP_FAT	GO:0016101~diterpenoid metabolic process	7	2.07101	0.00935073	285440, 6383, 6385, 8644, 6017, 2262, 1956	313	96	16650	3.87879	1	0.174594	0.168913
GOTERM_BP_FAT	GO:0035383~thioester metabolic process	7	2.07101	0.00935073	57678, 51268, 8801, 54898, 60481, 10157, 23205	313	96	16650	3.87879	1	0.174594	0.168913
GOTERM_BP_FAT	GO:0006637~acyl-CoA metabolic process	7	2.07101	0.00935073	57678, 51268, 8801, 54898, 60481, 10157, 23205	313	96	16650	3.87879	1	0.174594	0.168913
GOTERM_BP_FAT	GO:0007517~muscle organ development	15	4.43787	0.00943343	57190, 57462, 2263, 1271, 6261, 57216, 6608, 1489, 2697, 84466, 53834, 4534, 3679, 1901, 6717	313	366	16650	2.18012	1	0.175476	0.169766
GOTERM_BP_FAT	GO:0021543~pallium development	9	2.66272	0.00958547	63827, 583, 9289, 6608, 55970, 2018, 7101, 5080, 1956	313	157	16650	3.04939	1	0.177636	0.171856
GOTERM_BP_FAT	GO:0051896~regulation of protein kinase B signaling	8	2.36686	0.00962154	8644, 9368, 558, 57462, 4534, 1605, 1956, 219736	313	126	16650	3.37745	1	0.17764	0.171859
GOTERM_BP_FAT	GO:0001657~ureteric bud development	7	2.07101	0.00981491	6608, 6385, 6662, 6299, 2263, 847, 183	313	97	16650	3.83881	1	0.179929	0.174074
GOTERM_BP_FAT	GO:0044062~regulation of excretion	4	1.18343	0.00985464	1910, 1312, 9368, 183	313	24	16650	8.86581	1	0.179929	0.174074
GOTERM_BP_FAT	GO:0021511~spinal cord patterning	4	1.18343	0.00985464	6608, 5992, 7289, 5080	313	24	16650	8.86581	1	0.179929	0.174074
GOTERM_BP_FAT	GO:0051017~actin filament bundle assembly	8	2.36686	0.0100245	6385, 154796, 2059, 10163, 8500, 55604, 10411, 1901	313	127	16650	3.35086	1	0.181934	0.176014
GOTERM_BP_FAT	GO:0046209~nitric oxide metabolic process	6	1.77515	0.010038	23564, 1728, 23576, 183, 1956, 1191	313	70	16650	4.55956	1	0.181934	0.176014
GOTERM_BP_FAT	GO:1901566~organonitrogen compound biosynthetic process	39	11.5385	0.0100991	9444, 7466, 26873, 29920, 29968, 1734, 1910, 2746, 56952, 56898, 136, 56994, 54498, 117, 5159, 54898, 55349, 2628, 10157, 2946, 1615, 1956, 6507, 6383, 6385, 8424, 2262, 84706, 63827, 223, 2752, 205, 1463, 8659, 4257, 8879, 8613, 60481, 10247	313	1375	16650	1.5088	1	0.182373	0.176439
GOTERM_BP_FAT	GO:0072164~mesonephric tubule development	7	2.07101	0.0102953	6608, 6385, 6662, 6299, 2263, 847, 183	313	98	16650	3.79963	1	0.184569	0.178563
GOTERM_BP_FAT	GO:0072163~mesonephric epithelium development	7	2.07101	0.0102953	6608, 6385, 6662, 6299, 2263, 847, 183	313	98	16650	3.79963	1	0.184569	0.178563
GOTERM_BP_FAT	GO:2000147~positive regulation of cell motility	16	4.73373	0.0105276	23328, 154796, 6662, 8895, 183, 2192, 57669, 80139, 3685, 5159, 22919, 55604, 8613, 85440, 1956, 1901	313	409	16650	2.08097	1	0.186546	0.180477
GOTERM_BP_FAT	GO:0001654~eye development	14	4.14201	0.010583	7101, 6662, 7289, 5080, 57381, 23657, 2697, 2202, 5764, 5159, 658, 10461, 6657, 1956	313	334	16650	2.22973	1	0.186546	0.180477
GOTERM_BP_FAT	GO:0030198~extracellular matrix organization	14	4.14201	0.010583	7101, 25, 6662, 183, 780, 2192, 63827, 1463, 3685, 5654, 84168, 1605, 3679, 2824	313	334	16650	2.22973	1	0.186546	0.180477
GOTERM_BP_FAT	GO:0055078~sodium ion homeostasis	5	1.47929	0.0106365	1910, 1312, 477, 183, 482	313	46	16650	5.78205	1	0.186546	0.180477
GOTERM_BP_FAT	GO:0098657~import into cell	6	1.77515	0.0106373	477, 2752, 183, 285195, 2824, 6507	313	71	16650	4.49534	1	0.186546	0.180477
GOTERM_BP_FAT	GO:0003018~vascular process in circulatory system	9	2.66272	0.010671	1910, 583, 25, 136, 477, 154796, 2697, 183, 1956	313	160	16650	2.99221	1	0.186546	0.180477
GOTERM_BP_FAT	GO:1905114~cell surface receptor signaling pathway involved in cell-cell signaling	19	5.6213	0.0107047	4163, 25, 6662, 6299, 4772, 9368, 2263, 79971, 57216, 6608, 6907, 80139, 10979, 54894, 84133, 4038, 8613, 6657, 2905	313	527	16650	1.91784	1	0.186546	0.180477
GOTERM_BP_FAT	GO:0006790~sulfur compound metabolic process	15	4.43787	0.0107175	26873, 23205, 63827, 57216, 57678, 10768, 1312, 1463, 4257, 51268, 8801, 54898, 60481, 10157, 2946	313	372	16650	2.14496	1	0.186546	0.180477
GOTERM_BP_FAT	GO:1901615~organic hydroxy compound metabolic process	16	4.73373	0.0107449	285440, 11160, 8644, 5333, 1593, 29968, 1734, 10449, 3707, 1312, 117, 217, 4128, 847, 1727, 3636	313	410	16650	2.0759	1	0.186546	0.180477
GOTERM_BP_FAT	GO:0043062~extracellular structure organization	14	4.14201	0.0108045	7101, 25, 6662, 183, 780, 2192, 63827, 1463, 3685, 5654, 84168, 1605, 3679, 2824	313	335	16650	2.22307	1	0.186926	0.180844
GOTERM_BP_FAT	GO:0061351~neural precursor cell proliferation	8	2.36686	0.0108672	9289, 6608, 2018, 7101, 2263, 5080, 85440, 5803	313	129	16650	3.29891	1	0.187284	0.18119
GOTERM_BP_FAT	GO:0009611~response to wounding	22	6.50888	0.0109375	57190, 6385, 5080, 3020, 23657, 780, 2192, 2768, 57216, 57834, 2697, 3709, 5159, 558, 55604, 10461, 8613, 6657, 2905, 6506, 1956, 6507	313	649	16650	1.80322	1	0.187284	0.18119
GOTERM_BP_FAT	GO:0085029~extracellular matrix assembly	4	1.18343	0.0110456	6662, 84168, 1605, 2824	313	25	16650	8.51118	1	0.187284	0.18119
GOTERM_BP_FAT	GO:0072273~metanephric nephron morphogenesis	4	1.18343	0.0110456	6608, 6662, 6299, 5159	313	25	16650	8.51118	1	0.187284	0.18119
GOTERM_BP_FAT	GO:0050679~positive regulation of epithelial cell proliferation	9	2.66272	0.0110523	6608, 80139, 2752, 6662, 5764, 5654, 2263, 1956, 219736	313	161	16650	2.97363	1	0.187284	0.18119
GOTERM_BP_FAT	GO:0006575~cellular modified amino acid metabolic process	9	2.66272	0.0110523	1734, 113235, 4257, 8659, 51268, 26873, 55349, 10840, 2946	313	161	16650	2.97363	1	0.187284	0.18119
GOTERM_BP_FAT	GO:0032990~cell part morphogenesis	26	7.69231	0.0111616	7101, 25, 5364, 5080, 80243, 4983, 658, 1956, 10611, 6383, 5990, 5992, 10163, 2263, 780, 583, 57216, 2697, 4038, 4534, 4756, 85440, 1605, 4735, 5803, 6738	313	817	16650	1.69286	1	0.187962	0.181846
GOTERM_BP_FAT	GO:0033555~multicellular organismal response to stress	6	1.77515	0.0112606	1910, 57190, 7101, 1312, 2697, 117	313	72	16650	4.43291	1	0.187962	0.181846
GOTERM_BP_FAT	GO:0055072~iron ion homeostasis	6	1.77515	0.0112606	56898, 48, 9843, 113235, 4756, 6717	313	72	16650	4.43291	1	0.187962	0.181846
GOTERM_BP_FAT	GO:0070588~calcium ion transmembrane transport	12	3.5503	0.0113007	6263, 11094, 57190, 25, 53373, 477, 93129, 3709, 3685, 2946, 6261, 6717	313	264	16650	2.41795	1	0.187962	0.181846
GOTERM_BP_FAT	GO:0014065~phosphatidylinositol 3-kinase signaling	7	2.07101	0.0113057	80243, 5364, 6662, 9368, 5159, 847, 183	313	100	16650	3.72364	1	0.187962	0.181846
GOTERM_BP_FAT	GO:0071363~cellular response to growth factor stimulus	21	6.21302	0.0113203	25, 6662, 8895, 63976, 2263, 2261, 183, 9261, 57669, 80139, 10979, 5764, 5159, 5654, 4038, 53834, 658, 847, 4756, 1956, 23090	313	610	16650	1.8313	1	0.187962	0.181846
GOTERM_BP_FAT	GO:0043066~negative regulation of apoptotic process	26	7.69231	0.0113864	7101, 25, 7466, 23564, 1910, 6608, 51100, 754, 5159, 558, 1956, 6662, 7157, 2263, 1271, 1191, 57678, 10449, 3707, 84236, 3685, 10461, 4853, 1728, 847, 7009	313	818	16650	1.69079	1	0.188428	0.182297
GOTERM_BP_FAT	GO:0048514~blood vessel morphogenesis	18	5.32544	0.0114637	23328, 9289, 9444, 7101, 154796, 10163, 5333, 2263, 23576, 183, 6608, 2697, 5764, 3685, 5159, 8879, 10411, 1901	313	491	16650	1.95012	1	0.189075	0.182923
GOTERM_BP_FAT	GO:0033993~response to lipid	27	7.98817	0.0115072	23328, 23209, 7101, 25, 57088, 23205, 9261, 1910, 6608, 477, 1312, 117, 5159, 558, 1956, 8644, 6662, 3992, 1374, 55970, 80139, 5764, 4257, 1728, 847, 10247, 55914	313	860	16650	1.67007	1	0.189162	0.183007
GOTERM_BP_FAT	GO:0098609~cell-cell adhesion	34	10.0592	0.0115537	25, 64115, 9780, 57580, 57348, 51043, 57669, 51100, 114793, 56112, 84466, 3679, 1956, 10611, 5098, 6385, 6662, 10163, 23598, 9071, 23657, 57678, 83604, 144100, 3707, 80139, 84059, 1266, 3685, 22919, 53834, 8613, 6657, 4735	313	1164	16650	1.5538	1	0.189298	0.183138
GOTERM_BP_FAT	GO:0061572~actin filament bundle organization	8	2.36686	0.0117602	6385, 154796, 2059, 10163, 8500, 55604, 10411, 1901	313	131	16650	3.24854	1	0.192045	0.185796
GOTERM_BP_FAT	GO:0006766~vitamin metabolic process	8	2.36686	0.0122261	64087, 57834, 8644, 113235, 6017, 10840, 1727, 29968	313	132	16650	3.22393	1	0.198563	0.192102
GOTERM_BP_FAT	GO:0051093~negative regulation of developmental process	24	7.10059	0.0122809	9289, 7101, 25, 154796, 6662, 5992, 7289, 22882, 63976, 5080, 2261, 183, 2192, 583, 1910, 6608, 3707, 2697, 2202, 5764, 4038, 6657, 10411, 1956	313	739	16650	1.72757	1	0.198563	0.192102
GOTERM_BP_FAT	GO:0001504~neurotransmitter uptake	4	1.18343	0.012316	477, 2752, 2824, 6507	313	26	16650	8.18383	1	0.198563	0.192102
GOTERM_BP_FAT	GO:0046579~positive regulation of Ras protein signal transduction	5	1.47929	0.0123199	9289, 3707, 221938, 5159, 4853	313	48	16650	5.54113	1	0.198563	0.192102
GOTERM_BP_FAT	GO:0046486~glycerolipid metabolic process	15	4.43787	0.0124568	64850, 8895, 440503, 1374, 2263, 3032, 2261, 3030, 57678, 56994, 5159, 4534, 847, 1956, 3636	313	379	16650	2.10534	1	0.200118	0.193607
GOTERM_BP_FAT	GO:2001057~reactive nitrogen species metabolic process	6	1.77515	0.012581	23564, 1728, 23576, 183, 1956, 1191	313	74	16650	4.3131	1	0.201458	0.194903
GOTERM_BP_FAT	GO:0048565~digestive tract development	8	2.36686	0.0127052	1910, 57216, 6608, 57669, 6299, 7227, 2263, 1956	313	133	16650	3.19969	1	0.202791	0.196192
GOTERM_BP_FAT	GO:0048667~cell morphogenesis involved in neuron differentiation	18	5.32544	0.01276	6383, 7101, 25, 5364, 9368, 2263, 5080, 57216, 80243, 4983, 4038, 658, 4756, 85440, 1605, 5803, 10611, 6507	313	496	16650	1.93046	1	0.203012	0.196406
GOTERM_BP_FAT	GO:0001823~mesonephros development	7	2.07101	0.0129497	6608, 6385, 6662, 6299, 2263, 847, 183	313	103	16650	3.61519	1	0.205369	0.198687
GOTERM_BP_FAT	GO:0051272~positive regulation of cellular component movement	16	4.73373	0.01313	23328, 154796, 6662, 8895, 183, 2192, 57669, 80139, 3685, 5159, 22919, 55604, 8613, 85440, 1956, 1901	313	420	16650	2.02647	1	0.207031	0.200295
GOTERM_BP_FAT	GO:0043069~negative regulation of programmed cell death	26	7.69231	0.0131851	7101, 25, 7466, 23564, 1910, 6608, 51100, 754, 5159, 558, 1956, 6662, 7157, 2263, 1271, 1191, 57678, 10449, 3707, 84236, 3685, 10461, 4853, 1728, 847, 7009	313	829	16650	1.66836	1	0.207031	0.200295
GOTERM_BP_FAT	GO:0031214~biomineral tissue development	8	2.36686	0.0131976	6662, 2697, 5764, 658, 2263, 2261, 1901, 2824	313	134	16650	3.17581	1	0.207031	0.200295
GOTERM_BP_FAT	GO:0071695~anatomical structure maturation	5	1.47929	0.0132219	5364, 2261, 1605, 6261, 1901	313	49	16650	5.42805	1	0.207031	0.200295
GOTERM_BP_FAT	GO:0048732~gland development	16	4.73373	0.0134044	5253, 25, 6662, 6299, 9368, 2263, 5080, 780, 79971, 6608, 80139, 205, 5764, 6657, 1605, 1956	313	421	16650	2.02166	1	0.209227	0.202419
GOTERM_BP_FAT	GO:0010644~cell communication by electrical coupling	4	1.18343	0.0136668	477, 2697, 482, 6717	313	27	16650	7.88072	1	0.211918	0.205022
GOTERM_BP_FAT	GO:0050880~regulation of blood vessel size	8	2.36686	0.0137035	1910, 583, 25, 136, 477, 2697, 183, 1956	313	135	16650	3.15229	1	0.211918	0.205022
GOTERM_BP_FAT	GO:0040017~positive regulation of locomotion	16	4.73373	0.0137053	23328, 154796, 6662, 8895, 183, 2192, 57669, 80139, 3685, 5159, 22919, 55604, 8613, 85440, 1956, 1901	313	422	16650	2.01687	1	0.211918	0.205022
GOTERM_BP_FAT	GO:0097190~apoptotic signaling pathway	20	5.91716	0.0137909	7164, 25, 7466, 7157, 9368, 7159, 2261, 183, 1191, 138151, 10449, 58515, 51100, 754, 3685, 8879, 90865, 658, 9812, 7009	313	583	16650	1.82487	1	0.212577	0.20566
GOTERM_BP_FAT	GO:0006835~dicarboxylic acid transport	6	1.77515	0.0140024	113235, 8500, 6506, 284111, 23657, 6507	313	76	16650	4.1996	1	0.215137	0.208137
GOTERM_BP_FAT	GO:1903428~positive regulation of reactive oxygen species biosynthetic process	5	1.47929	0.0141649	23564, 23576, 183, 1956, 1191	313	50	16650	5.31949	1	0.215137	0.208137
GOTERM_BP_FAT	GO:0035150~regulation of tube size	8	2.36686	0.0142233	1910, 583, 25, 136, 477, 2697, 183, 1956	313	136	16650	3.12911	1	0.215137	0.208137
GOTERM_BP_FAT	GO:0060041~retina development in camera-type eye	8	2.36686	0.0142233	7101, 6662, 5764, 5159, 658, 10461, 5080, 57381	313	136	16650	3.12911	1	0.215137	0.208137
GOTERM_BP_FAT	GO:0048812~neuron projection morphogenesis	19	5.6213	0.0142423	6383, 7101, 25, 5364, 2263, 5080, 780, 57216, 80243, 2697, 4983, 4038, 658, 4756, 85440, 1605, 1956, 5803, 10611	313	543	16650	1.86133	1	0.215137	0.208137
GOTERM_BP_FAT	GO:0071600~otic vesicle morphogenesis	3	0.887574	0.0142613	6662, 2263, 219736	313	10	16650	15.9585	1	0.215137	0.208137
GOTERM_BP_FAT	GO:0006527~arginine catabolic process	3	0.887574	0.0142613	23564, 23576, 2184	313	10	16650	15.9585	1	0.215137	0.208137
GOTERM_BP_FAT	GO:0060541~respiratory system development	10	2.95858	0.0145191	57216, 57190, 6662, 7289, 5764, 53834, 2263, 1605, 1956, 10247	313	203	16650	2.62044	1	0.217699	0.210615
GOTERM_BP_FAT	GO:0046578~regulation of Ras protein signal transduction	10	2.95858	0.0145191	9289, 26084, 80243, 3707, 84249, 221938, 5159, 26269, 4853, 57580	313	203	16650	2.62044	1	0.217699	0.210615
GOTERM_BP_FAT	GO:0045595~regulation of cell differentiation	42	12.426	0.014609	9289, 7101, 25, 5364, 5080, 2192, 57580, 1910, 6608, 51043, 57669, 221074, 2202, 84466, 54857, 558, 658, 55604, 1956, 10611, 6383, 6662, 3992, 221938, 2263, 22882, 63976, 183, 115825, 23051, 3707, 80139, 2697, 84059, 5764, 3685, 4038, 7227, 6657, 85440, 1605, 5803	313	1544	16650	1.44701	1	0.218384	0.211278
GOTERM_BP_FAT	GO:0006721~terpenoid metabolic process	7	2.07101	0.0147545	285440, 6383, 6385, 8644, 6017, 2262, 1956	313	106	16650	3.51287	1	0.219895	0.21274
GOTERM_BP_FAT	GO:0051924~regulation of calcium ion transport	10	2.95858	0.014972	57190, 25, 7466, 477, 2697, 117, 5159, 183, 2946, 6717	313	204	16650	2.60759	1	0.222467	0.215228
GOTERM_BP_FAT	GO:0035265~organ growth	8	2.36686	0.0153048	6608, 6662, 2697, 2263, 2261, 183, 10611, 1901	313	138	16650	3.08376	1	0.22673	0.219353
GOTERM_BP_FAT	GO:0048858~cell projection morphogenesis	25	7.39645	0.0154291	7101, 25, 5364, 5080, 80243, 4983, 658, 1956, 10611, 6383, 5990, 5992, 10163, 2263, 780, 583, 57216, 2697, 4038, 4756, 85440, 1605, 4735, 5803, 6738	313	797	16650	1.6686	1	0.227889	0.220474
GOTERM_BP_FAT	GO:0009894~regulation of catabolic process	18	5.32544	0.0157951	6662, 440503, 1374, 257364, 1191, 2768, 5509, 84236, 2697, 754, 975, 4983, 90865, 4534, 2905, 10411, 55905, 1956	313	509	16650	1.88116	1	0.232602	0.225033
GOTERM_BP_FAT	GO:0007369~gastrulation	9	2.66272	0.0159394	79971, 57216, 57669, 154796, 3685, 8613, 2263, 6657, 3679	313	172	16650	2.78345	1	0.23403	0.226415
GOTERM_BP_FAT	GO:0051241~negative regulation of multicellular organismal process	30	8.87574	0.0160567	9289, 7101, 7289, 5080, 2192, 1910, 6608, 136, 477, 1312, 2202, 558, 57506, 1956, 4163, 154796, 6662, 5992, 22882, 63976, 183, 583, 3707, 2697, 5764, 4038, 90865, 6657, 6717, 55914	313	1017	16650	1.56917	1	0.234898	0.227254
GOTERM_BP_FAT	GO:0006650~glycerophospholipid metabolic process	12	3.5503	0.0161193	57678, 64850, 8895, 56994, 5159, 4534, 2263, 3032, 2261, 3030, 3636, 1956	313	278	16650	2.29618	1	0.234898	0.227254
GOTERM_BP_FAT	GO:0008104~protein localization	61	18.0473	0.0162504	23209, 7289, 257364, 81603, 2192, 2746, 79971, 57669, 10979, 754, 83871, 2905, 10411, 57506, 2824, 154796, 113402, 11031, 6565, 8500, 1191, 5828, 57678, 84236, 2752, 10066, 22919, 90865, 4534, 7009, 6717, 8992, 25, 9368, 3782, 5080, 6608, 55540, 51100, 202151, 975, 1956, 4163, 8644, 6662, 7157, 7159, 1374, 183, 583, 57216, 138151, 10768, 2697, 3709, 220296, 5764, 7227, 4038, 1605, 55914	313	2448	16650	1.32553	1	0.234898	0.227254
GOTERM_BP_FAT	GO:0050708~regulation of protein secretion	15	4.43787	0.0162692	25, 1374, 2192, 79971, 2746, 57678, 55540, 2752, 2697, 3709, 90865, 7009, 10411, 1956, 6717	313	392	16650	2.03552	1	0.234898	0.227254
GOTERM_BP_FAT	GO:0001942~hair follicle development	6	1.77515	0.0163308	57216, 6608, 6662, 4038, 2263, 1956	313	79	16650	4.04012	1	0.234898	0.227254
GOTERM_BP_FAT	GO:0022405~hair cycle process	6	1.77515	0.0163308	57216, 6608, 6662, 4038, 2263, 1956	313	79	16650	4.04012	1	0.234898	0.227254
GOTERM_BP_FAT	GO:0022404~molting cycle process	6	1.77515	0.0163308	57216, 6608, 6662, 4038, 2263, 1956	313	79	16650	4.04012	1	0.234898	0.227254
GOTERM_BP_FAT	GO:0019637~organophosphate metabolic process	32	9.46746	0.0165161	9563, 64850, 7466, 8895, 1910, 51084, 56952, 136, 51100, 477, 975, 56994, 117, 5159, 5236, 55526, 10411, 1956, 3636, 64087, 5333, 3992, 2263, 3032, 2261, 3030, 57678, 3707, 205, 8613, 4534, 847	313	1108	16650	1.53631	1	0.236875	0.229167
GOTERM_BP_FAT	GO:0033043~regulation of organelle organization	33	9.76331	0.0166468	25, 5364, 3782, 25842, 3020, 57580, 23580, 51100, 221074, 5159, 55604, 10411, 57506, 2824, 219736, 5253, 6385, 154796, 7157, 10163, 8500, 7159, 26147, 83987, 57216, 10449, 2059, 10241, 22919, 10783, 4534, 1901, 4935	313	1152	16650	1.52381	1	0.238059	0.230313
GOTERM_BP_FAT	GO:0001934~positive regulation of protein phosphorylation	27	7.98817	0.0167753	23328, 7164, 25, 9261, 1910, 136, 975, 5159, 10411, 57506, 1956, 219736, 6385, 6662, 7157, 221938, 2263, 2261, 183, 115825, 1191, 57216, 1489, 4038, 8613, 6657, 85440	313	890	16650	1.61378	1	0.238996	0.231219
GOTERM_BP_FAT	GO:0051047~positive regulation of secretion	14	4.14201	0.0168091	6385, 25, 183, 79971, 1910, 2746, 55540, 136, 84236, 2752, 2697, 90865, 1956, 6717	313	355	16650	2.09783	1	0.238996	0.231219
GOTERM_BP_FAT	GO:0042327~positive regulation of phosphorylation	28	8.28402	0.0168572	23328, 7164, 25, 9261, 1910, 136, 51100, 975, 5159, 10411, 57506, 1956, 219736, 6385, 6662, 7157, 221938, 2263, 2261, 183, 115825, 1191, 57216, 1489, 4038, 8613, 6657, 85440	313	932	16650	1.59813	1	0.238996	0.231219
GOTERM_BP_FAT	GO:0031325~positive regulation of cellular metabolic process	69	20.4142	0.0169758	23328, 7164, 7003, 4772, 23564, 257364, 9261, 2192, 6907, 754, 117, 84441, 84168, 10411, 57506, 6760, 5992, 8741, 23576, 115825, 1191, 84236, 4774, 90865, 8613, 85440, 8939, 23090, 1901, 11160, 7101, 25, 7466, 6299, 28999, 25842, 5080, 1910, 6608, 136, 51100, 1312, 975, 5159, 658, 10991, 55905, 1956, 219736, 64067, 5253, 6385, 8644, 6662, 7157, 440503, 221938, 1374, 26147, 2263, 63976, 183, 2261,…	313	2839	16650	1.29287	1	0.23999	0.232181
GOTERM_BP_FAT	GO:0003006~developmental process involved in reproduction	21	6.21302	0.0170673	9289, 9444, 5990, 8644, 6662, 6299, 5333, 2263, 23598, 3020, 1271, 583, 84236, 117, 4257, 558, 8879, 5654, 658, 10461, 1956	313	636	16650	1.75643	1	0.240595	0.232766
GOTERM_BP_FAT	GO:0015740~C4-dicarboxylate transport	3	0.887574	0.0172168	6506, 284111, 6507	313	11	16650	14.5077	1	0.241328	0.233475
GOTERM_BP_FAT	GO:2000650~negative regulation of sodium ion transmembrane transporter activity	3	0.887574	0.0172168	477, 9368, 183	313	11	16650	14.5077	1	0.241328	0.233475
GOTERM_BP_FAT	GO:0009057~macromolecule catabolic process	34	10.0592	0.0172982	11160, 7466, 257364, 2768, 6907, 51100, 754, 975, 54894, 5236, 4983, 2905, 55905, 1956, 6383, 6385, 6662, 5255, 7157, 130888, 26269, 22882, 2262, 1191, 63827, 54442, 23194, 84236, 2697, 1200, 1463, 84133, 90865, 4534	313	1201	16650	1.50593	1	0.241759	0.233892
GOTERM_BP_FAT	GO:0044708~single-organism behavior	15	4.43787	0.0173453	7101, 25, 7466, 583, 80243, 1312, 477, 2697, 2059, 5764, 8528, 6506, 1956, 5803, 6507	313	395	16650	2.02006	1	0.241759	0.233892
GOTERM_BP_FAT	GO:0010817~regulation of hormone levels	17	5.02959	0.0176681	8630, 53919, 8644, 1374, 183, 1734, 2746, 223, 1312, 2752, 2697, 3709, 8879, 8528, 10411, 1956, 6717	313	475	16650	1.90382	1	0.245567	0.237577
GOTERM_BP_FAT	GO:0098773~skin epidermis development	6	1.77515	0.0180182	57216, 6608, 6662, 4038, 2263, 1956	313	81	16650	3.94036	1	0.246218	0.238206
GOTERM_BP_FAT	GO:0051240~positive regulation of multicellular organismal process	39	11.5385	0.0180617	23328, 7101, 25, 5364, 5080, 9261, 1910, 6608, 55540, 57669, 136, 54857, 5159, 558, 658, 10411, 57506, 1956, 2824, 219736, 154796, 6662, 8741, 221938, 2263, 23576, 183, 1191, 583, 57678, 23051, 3707, 80139, 2697, 5764, 90865, 8613, 4534, 1605	313	1431	16650	1.44976	1	0.246218	0.238206
GOTERM_BP_FAT	GO:0055076~transition metal ion homeostasis	7	2.07101	0.0181389	56898, 48, 9843, 221074, 113235, 4756, 6717	313	111	16650	3.35463	1	0.246218	0.238206
GOTERM_BP_FAT	GO:0007610~behavior	19	5.6213	0.0181518	7101, 25, 7466, 7157, 1374, 183, 1271, 583, 80243, 1312, 477, 2697, 2059, 5764, 8528, 6506, 1956, 5803, 6507	313	557	16650	1.81455	1	0.246218	0.238206
GOTERM_BP_FAT	GO:0042044~fluid transport	4	1.18343	0.0182066	1910, 10768, 6563, 361	313	30	16650	7.09265	1	0.246218	0.238206
GOTERM_BP_FAT	GO:0006536~glutamate metabolic process	4	1.18343	0.0182066	2746, 2752, 8659, 6507	313	30	16650	7.09265	1	0.246218	0.238206
GOTERM_BP_FAT	GO:0060441~epithelial tube branching involved in lung morphogenesis	4	1.18343	0.0182066	57216, 6662, 2263, 1605	313	30	16650	7.09265	1	0.246218	0.238206
GOTERM_BP_FAT	GO:0051046~regulation of secretion	22	6.50888	0.0182201	6385, 25, 9368, 1374, 183, 2192, 79971, 1910, 2746, 57678, 55540, 1312, 136, 84236, 2752, 2697, 3709, 90865, 7009, 10411, 1956, 6717	313	683	16650	1.71345	1	0.246218	0.238206
GOTERM_BP_FAT	GO:0098660~inorganic ion transmembrane transport	23	6.80473	0.0182276	8992, 6263, 57190, 11094, 8671, 25, 93129, 3782, 113235, 9368, 183, 482, 6261, 10723, 57348, 53373, 477, 221074, 3709, 3685, 2946, 285195, 6717	313	725	16650	1.68756	1	0.246218	0.238206
GOTERM_BP_FAT	GO:0055067~monovalent inorganic cation homeostasis	8	2.36686	0.0182623	8992, 1910, 8671, 1312, 477, 183, 482, 285195	313	143	16650	2.97594	1	0.246218	0.238206
GOTERM_BP_FAT	GO:0072073~kidney epithelium development	8	2.36686	0.0182623	6608, 6385, 6662, 6299, 28999, 2263, 847, 183	313	143	16650	2.97594	1	0.246218	0.238206
GOTERM_BP_FAT	GO:0060548~negative regulation of cell death	27	7.98817	0.018445	7101, 25, 7466, 23564, 1910, 6608, 51100, 754, 117, 5159, 558, 1956, 6662, 7157, 2263, 1271, 1191, 57678, 10449, 3707, 84236, 3685, 10461, 4853, 1728, 847, 7009	313	897	16650	1.60118	1	0.248005	0.239935
GOTERM_BP_FAT	GO:0030163~protein catabolic process	25	7.39645	0.0185066	11160, 7466, 257364, 2768, 6907, 754, 975, 54894, 4983, 2905, 55905, 1956, 6662, 7157, 130888, 26269, 1191, 54442, 23194, 84236, 2697, 1200, 84133, 90865, 4534	313	811	16650	1.63979	1	0.248159	0.240085
GOTERM_BP_FAT	GO:2001235~positive regulation of apoptotic signaling pathway	9	2.66272	0.0186111	138151, 7164, 51100, 7157, 9368, 7159, 658, 183, 1191	313	177	16650	2.70482	1	0.248885	0.240787
GOTERM_BP_FAT	GO:0010959~regulation of metal ion transport	13	3.84615	0.0187414	57190, 25, 7466, 9368, 183, 482, 10768, 477, 2697, 117, 5159, 2946, 6717	313	322	16650	2.14762	1	0.249952	0.241819
GOTERM_BP_FAT	GO:0030155~regulation of cell adhesion	21	6.21302	0.0188476	9289, 6385, 25, 5364, 6662, 9780, 57580, 780, 2192, 57678, 51043, 57669, 3707, 80139, 5764, 3685, 55604, 8613, 6657, 1901, 2824	313	643	16650	1.73731	1	0.250693	0.242536
GOTERM_BP_FAT	GO:0030030~cell projection organization	36	10.6509	0.0192665	7101, 25, 5364, 9368, 5080, 57580, 57348, 80243, 23580, 221074, 4983, 658, 55604, 1956, 10611, 3636, 6383, 5990, 6385, 5992, 10163, 2263, 780, 583, 57216, 26084, 2697, 5764, 4038, 4756, 85440, 1605, 4735, 5803, 1901, 6738	313	1301	16650	1.47196	1	0.254762	0.246473
GOTERM_BP_FAT	GO:0009893~positive regulation of metabolic process	73	21.5976	0.0193374	23328, 7164, 7003, 4772, 23564, 257364, 9261, 2192, 51043, 6907, 754, 117, 84441, 84168, 10411, 57506, 6760, 5992, 8741, 23576, 115825, 1191, 84236, 4774, 90865, 8613, 85440, 8939, 23090, 1901, 9444, 11160, 7101, 25, 7466, 6299, 28999, 25842, 5080, 3020, 1910, 6608, 136, 51100, 1312, 975, 5159, 658, 10991, 55905, 1956, 219736, 64067, 5253, 6385, 8644, 6662, 7157, 440503, 221938, 1374, 26147, 2263…	313	3052	16650	1.27235	1	0.254762	0.246473
GOTERM_BP_FAT	GO:0048562~embryonic organ morphogenesis	12	3.5503	0.0193902	57216, 6608, 6662, 7289, 2697, 2202, 6299, 9368, 26018, 2263, 5080, 219736	313	286	16650	2.23195	1	0.254762	0.246473
GOTERM_BP_FAT	GO:0048146~positive regulation of fibroblast proliferation	5	1.47929	0.0195139	25, 5159, 183, 1956, 2192	313	55	16650	4.8359	1	0.254762	0.246473
GOTERM_BP_FAT	GO:0051057~positive regulation of small GTPase mediated signal transduction	5	1.47929	0.0195139	9289, 3707, 221938, 5159, 4853	313	55	16650	4.8359	1	0.254762	0.246473
GOTERM_BP_FAT	GO:2001244~positive regulation of intrinsic apoptotic signaling pathway	5	1.47929	0.0195139	138151, 51100, 7157, 9368, 1191	313	55	16650	4.8359	1	0.254762	0.246473
GOTERM_BP_FAT	GO:0045428~regulation of nitric oxide biosynthetic process	5	1.47929	0.0195139	23564, 23576, 183, 1956, 1191	313	55	16650	4.8359	1	0.254762	0.246473
GOTERM_BP_FAT	GO:0060348~bone development	9	2.66272	0.0197644	5364, 6662, 7289, 10163, 658, 2263, 2261, 3636, 6261	313	179	16650	2.6746	1	0.257353	0.248979
GOTERM_BP_FAT	GO:0030323~respiratory tube development	9	2.66272	0.020362	57216, 57190, 6662, 7289, 5764, 2263, 1605, 1956, 10247	313	180	16650	2.65974	1	0.262419	0.25388
GOTERM_BP_FAT	GO:0042471~ear morphogenesis	7	2.07101	0.0204062	57216, 6662, 6299, 9368, 26018, 2263, 219736	313	114	16650	3.26635	1	0.262419	0.25388
GOTERM_BP_FAT	GO:0007494~midgut development	3	0.887574	0.0204072	1910, 6608, 1956	313	12	16650	13.2987	1	0.262419	0.25388
GOTERM_BP_FAT	GO:1902306~negative regulation of sodium ion transmembrane transport	3	0.887574	0.0204072	477, 9368, 183	313	12	16650	13.2987	1	0.262419	0.25388
GOTERM_BP_FAT	GO:0070201~regulation of establishment of protein localization	25	7.39645	0.0204186	25, 3782, 9368, 2192, 79971, 2746, 6608, 55540, 57669, 51100, 202151, 10411, 57506, 1956, 7157, 8500, 7159, 1374, 57678, 2752, 2697, 3709, 90865, 7009, 6717	313	820	16650	1.6218	1	0.262419	0.25388
GOTERM_BP_FAT	GO:0090066~regulation of anatomical structure size	17	5.02959	0.0205873	25, 154796, 9368, 56262, 183, 361, 57580, 10723, 583, 1910, 136, 23580, 477, 2697, 2059, 55604, 1956	313	484	16650	1.86842	1	0.263843	0.255258
GOTERM_BP_FAT	GO:0032413~negative regulation of ion transmembrane transporter activity	5	1.47929	0.0207139	477, 9368, 183, 2946, 6717	313	56	16650	4.74954	1	0.263843	0.255258
GOTERM_BP_FAT	GO:1901616~organic hydroxy compound catabolic process	5	1.47929	0.0207139	1734, 1312, 8644, 217, 4128	313	56	16650	4.74954	1	0.263843	0.255258
GOTERM_BP_FAT	GO:0042886~amide transport	12	3.5503	0.0207427	2746, 2752, 6563, 2697, 3709, 113235, 9368, 6565, 1374, 10411, 1956, 6717	313	289	16650	2.20878	1	0.263843	0.255258
GOTERM_BP_FAT	GO:0048754~branching morphogenesis of an epithelial tube	8	2.36686	0.0209013	57216, 6608, 6662, 6299, 2263, 183, 1605, 780	313	147	16650	2.89496	1	0.265178	0.25655
GOTERM_BP_FAT	GO:0042981~regulation of apoptotic process	38	11.2426	0.0209974	7164, 7101, 25, 7466, 9368, 23564, 9262, 1910, 81611, 6608, 51100, 754, 5159, 558, 658, 9812, 1956, 8644, 6662, 7157, 7159, 2263, 183, 1271, 1191, 57678, 138151, 10449, 3707, 84236, 5764, 3685, 10461, 4853, 1728, 6657, 847, 7009	313	1400	16650	1.44386	1	0.265716	0.25707
GOTERM_BP_FAT	GO:0009267~cellular response to starvation	7	2.07101	0.0212029	1312, 8644, 51100, 2752, 7157, 3992, 10991	313	115	16650	3.23795	1	0.26736	0.258661
GOTERM_BP_FAT	GO:0051235~maintenance of location	12	3.5503	0.0212354	6263, 57190, 25, 53373, 477, 3709, 440503, 3685, 1605, 2946, 6261, 6717	313	290	16650	2.20117	1	0.26736	0.258661
GOTERM_BP_FAT	GO:0030278~regulation of ossification	9	2.66272	0.0215923	23051, 6662, 2697, 54857, 658, 4038, 2263, 1901, 2824	313	182	16650	2.63052	1	0.268675	0.259933
GOTERM_BP_FAT	GO:0035108~limb morphogenesis	8	2.36686	0.0216004	2768, 6662, 7289, 2697, 6299, 658, 4038, 2263	313	148	16650	2.8754	1	0.268675	0.259933
GOTERM_BP_FAT	GO:0035107~appendage morphogenesis	8	2.36686	0.0216004	2768, 6662, 7289, 2697, 6299, 658, 4038, 2263	313	148	16650	2.8754	1	0.268675	0.259933
GOTERM_BP_FAT	GO:0038127~ERBB signaling pathway	8	2.36686	0.0216004	25, 6662, 2202, 2059, 8895, 183, 1956, 55914	313	148	16650	2.8754	1	0.268675	0.259933
GOTERM_BP_FAT	GO:0003338~metanephros morphogenesis	4	1.18343	0.0216432	6608, 6662, 6299, 5159	313	32	16650	6.64936	1	0.268675	0.259933
GOTERM_BP_FAT	GO:0017038~protein import	13	3.84615	0.0216656	8644, 9368, 257364, 183, 1191, 5828, 6608, 754, 7227, 57506, 1605, 1956, 6717	313	329	16650	2.10193	1	0.268675	0.259933
GOTERM_BP_FAT	GO:1903409~reactive oxygen species biosynthetic process	6	1.77515	0.0217295	23564, 1728, 23576, 183, 1956, 1191	313	85	16650	3.75493	1	0.268794	0.260048
GOTERM_BP_FAT	GO:0045137~development of primary sexual characteristics	10	2.95858	0.0218156	9289, 8644, 6662, 6299, 117, 4257, 8879, 658, 23598, 3020	313	218	16650	2.44013	1	0.269186	0.260427
GOTERM_BP_FAT	GO:0006801~superoxide metabolic process	5	1.47929	0.0219584	1728, 183, 6649, 1956, 57580	313	57	16650	4.66622	1	0.270273	0.261479
GOTERM_BP_FAT	GO:1901701~cellular response to oxygen-containing compound	27	7.98817	0.0220763	8992, 23328, 23209, 25, 28999, 57088, 57085, 1910, 6608, 558, 10411, 6649, 1956, 6263, 8644, 6662, 11031, 1374, 183, 55970, 10768, 80139, 3709, 5764, 4257, 1728, 6717	313	912	16650	1.57485	1	0.271051	0.262231
GOTERM_BP_FAT	GO:0042176~regulation of protein catabolic process	14	4.14201	0.0227017	6662, 257364, 1191, 2768, 84236, 2697, 754, 975, 4983, 90865, 4534, 2905, 55905, 1956	313	370	16650	2.01278	1	0.27804	0.268993
GOTERM_BP_FAT	GO:0055001~muscle cell development	8	2.36686	0.0230469	6608, 57190, 84466, 5159, 57462, 183, 10611, 6261	313	150	16650	2.83706	1	0.281326	0.272172
GOTERM_BP_FAT	GO:0008654~phospholipid biosynthetic process	10	2.95858	0.0231926	57678, 64850, 51100, 8895, 56994, 3992, 4534, 2263, 2261, 3636	313	220	16650	2.41795	1	0.281326	0.272172
GOTERM_BP_FAT	GO:0010562~positive regulation of phosphorus metabolic process	30	8.87574	0.0232124	23328, 7164, 25, 7466, 9261, 1910, 136, 51100, 975, 117, 5159, 10411, 57506, 1956, 219736, 6385, 6662, 7157, 221938, 2263, 2261, 183, 115825, 1191, 57216, 1489, 4038, 8613, 6657, 85440	313	1049	16650	1.5213	1	0.281326	0.272172
GOTERM_BP_FAT	GO:0045937~positive regulation of phosphate metabolic process	30	8.87574	0.0232124	23328, 7164, 25, 7466, 9261, 1910, 136, 51100, 975, 117, 5159, 10411, 57506, 1956, 219736, 6385, 6662, 7157, 221938, 2263, 2261, 183, 115825, 1191, 57216, 1489, 4038, 8613, 6657, 85440	313	1049	16650	1.5213	1	0.281326	0.272172
GOTERM_BP_FAT	GO:0007435~salivary gland morphogenesis	4	1.18343	0.0234851	2263, 5080, 1605, 1956	313	33	16650	6.44787	1	0.281326	0.272172
GOTERM_BP_FAT	GO:0043067~regulation of programmed cell death	38	11.2426	0.023605	7164, 7101, 25, 7466, 9368, 23564, 9262, 1910, 81611, 6608, 51100, 754, 5159, 558, 658, 9812, 1956, 8644, 6662, 7157, 7159, 2263, 183, 1271, 1191, 57678, 138151, 10449, 3707, 84236, 5764, 3685, 10461, 4853, 1728, 6657, 847, 7009	313	1413	16650	1.43058	1	0.281326	0.272172
GOTERM_BP_FAT	GO:0051592~response to calcium ion	7	2.07101	0.0237184	6263, 10768, 3707, 8644, 8895, 140576, 1956	313	118	16650	3.15563	1	0.281326	0.272172
GOTERM_BP_FAT	GO:0044070~regulation of anion transport	6	1.77515	0.0237583	57348, 10768, 477, 56262, 10991, 4735	313	87	16650	3.66861	1	0.281326	0.272172
GOTERM_BP_FAT	GO:0021978~telencephalon regionalization	3	0.887574	0.0238229	9289, 2018, 5080	313	13	16650	12.2757	1	0.281326	0.272172
GOTERM_BP_FAT	GO:0051955~regulation of amino acid transport	3	0.887574	0.0238229	477, 10991, 4735	313	13	16650	12.2757	1	0.281326	0.272172
GOTERM_BP_FAT	GO:0038166~angiotensin-activated signaling pathway	3	0.887574	0.0238229	10768, 183, 57085	313	13	16650	12.2757	1	0.281326	0.272172
GOTERM_BP_FAT	GO:0043649~dicarboxylic acid catabolic process	3	0.887574	0.0238229	2746, 2752, 8528	313	13	16650	12.2757	1	0.281326	0.272172
GOTERM_BP_FAT	GO:0009437~carnitine metabolic process	3	0.887574	0.0238229	223, 8424, 1374	313	13	16650	12.2757	1	0.281326	0.272172
GOTERM_BP_FAT	GO:0089711~L-glutamate transmembrane transport	3	0.887574	0.0238229	6506, 23657, 6507	313	13	16650	12.2757	1	0.281326	0.272172
GOTERM_BP_FAT	GO:0021781~glial cell fate commitment	3	0.887574	0.0238229	6662, 6657, 5080	313	13	16650	12.2757	1	0.281326	0.272172
GOTERM_BP_FAT	GO:2001242~regulation of intrinsic apoptotic signaling pathway	8	2.36686	0.0245591	138151, 7466, 51100, 7157, 754, 9368, 7009, 1191	313	152	16650	2.79973	1	0.288909	0.279508
GOTERM_BP_FAT	GO:0019229~regulation of vasoconstriction	5	1.47929	0.0245818	25, 477, 2697, 183, 1956	313	59	16650	4.50804	1	0.288909	0.279508
GOTERM_BP_FAT	GO:0010522~regulation of calcium ion transport into cytosol	6	1.77515	0.024817	57190, 25, 477, 117, 2946, 6717	313	88	16650	3.62692	1	0.290982	0.281514
GOTERM_BP_FAT	GO:0060341~regulation of cellular localization	25	7.39645	0.0252081	23209, 25, 3782, 9368, 257364, 81603, 6608, 136, 51100, 477, 202151, 117, 10411, 57506, 2946, 1956, 2824, 57190, 7157, 8500, 7159, 5764, 4038, 6717, 4935	313	834	16650	1.59457	1	0.294869	0.285274
GOTERM_BP_FAT	GO:0098801~regulation of renal system process	4	1.18343	0.0254094	1910, 1312, 2697, 183	313	34	16650	6.25822	1	0.295131	0.285528
GOTERM_BP_FAT	GO:0048741~skeletal muscle fiber development	4	1.18343	0.0254094	6608, 57190, 57462, 6261	313	34	16650	6.25822	1	0.295131	0.285528
GOTERM_BP_FAT	GO:0090218~positive regulation of lipid kinase activity	4	1.18343	0.0254094	51100, 975, 5159, 2261	313	34	16650	6.25822	1	0.295131	0.285528
GOTERM_BP_FAT	GO:0007173~epidermal growth factor receptor signaling pathway	7	2.07101	0.0255023	25, 6662, 2202, 2059, 183, 1956, 55914	313	120	16650	3.10304	1	0.295516	0.2859
GOTERM_BP_FAT	GO:0001523~retinoid metabolic process	6	1.77515	0.0259055	285440, 6383, 6385, 8644, 6017, 2262	313	89	16650	3.58617	1	0.299434	0.289691
GOTERM_BP_FAT	GO:0009066~aspartate family amino acid metabolic process	5	1.47929	0.0259614	10768, 8528, 51268, 10157, 80150	313	60	16650	4.43291	1	0.299434	0.289691
GOTERM_BP_FAT	GO:1903522~regulation of blood circulation	12	3.5503	0.0263956	6263, 10768, 25, 477, 2697, 3709, 183, 2946, 482, 1956, 6261, 6717	313	300	16650	2.1278	1	0.303387	0.293515
GOTERM_BP_FAT	GO:0032355~response to estradiol	7	2.07101	0.0264268	80139, 117, 5764, 5159, 1728, 847, 1956	313	121	16650	3.07739	1	0.303387	0.293515
GOTERM_BP_FAT	GO:0048608~reproductive structure development	15	4.43787	0.0265715	9289, 8644, 6662, 6299, 5333, 2263, 23598, 3020, 4257, 558, 8879, 5654, 658, 10461, 1956	313	418	16650	1.90891	1	0.304342	0.29444
GOTERM_BP_FAT	GO:0048646~anatomical structure formation involved in morphogenesis	32	9.46746	0.0267648	9289, 23328, 7101, 6299, 7289, 5080, 79971, 6608, 57669, 5654, 5159, 10411, 3679, 5990, 6385, 154796, 6662, 5992, 5333, 10163, 2263, 23576, 183, 583, 57216, 5764, 3685, 7227, 6657, 1605, 4735, 1901	313	1151	16650	1.47892	1	0.305296	0.295362
GOTERM_BP_FAT	GO:0042060~wound healing	18	5.32544	0.0267781	57190, 6385, 3020, 23657, 780, 2192, 2768, 57216, 57834, 2697, 3709, 5159, 558, 55604, 10461, 8613, 6657, 1956	313	542	16650	1.76662	1	0.305296	0.295362
GOTERM_BP_FAT	GO:0030282~bone mineralization	6	1.77515	0.0270241	6662, 5764, 658, 2263, 2261, 2824	313	90	16650	3.54633	1	0.305953	0.295998
GOTERM_BP_FAT	GO:0030031~cell projection assembly	15	4.43787	0.027191	5990, 25, 5992, 10163, 9368, 583, 57216, 57348, 26084, 23580, 4983, 55604, 4735, 1901, 3636	313	419	16650	1.90435	1	0.305953	0.295998
GOTERM_BP_FAT	GO:0051222~positive regulation of protein transport	16	4.73373	0.0272204	25, 7157, 3782, 79971, 2746, 6608, 55540, 51100, 2752, 2697, 202151, 90865, 10411, 57506, 1956, 6717	313	460	16650	1.85026	1	0.305953	0.295998
GOTERM_BP_FAT	GO:1904063~negative regulation of cation transmembrane transport	5	1.47929	0.0273867	477, 9368, 183, 2946, 6717	313	61	16650	4.36024	1	0.305953	0.295998
GOTERM_BP_FAT	GO:0006027~glycosaminoglycan catabolic process	5	1.47929	0.0273867	63827, 6383, 6385, 1463, 2262	313	61	16650	4.36024	1	0.305953	0.295998
GOTERM_BP_FAT	GO:0010863~positive regulation of phospholipase C activity	4	1.18343	0.0274159	117, 5159, 183, 1956	313	35	16650	6.07942	1	0.305953	0.295998
GOTERM_BP_FAT	GO:0071312~cellular response to alkaloid	4	1.18343	0.0274159	6263, 57190, 2946, 6261	313	35	16650	6.07942	1	0.305953	0.295998
GOTERM_BP_FAT	GO:0043277~apoptotic cell clearance	4	1.18343	0.0274159	84466, 3685, 558, 10461	313	35	16650	6.07942	1	0.305953	0.295998
GOTERM_BP_FAT	GO:2001233~regulation of apoptotic signaling pathway	14	4.14201	0.027431	7164, 7466, 7157, 9368, 7159, 183, 1191, 138151, 10449, 51100, 754, 3685, 658, 7009	313	380	16650	1.95981	1	0.305953	0.295998
GOTERM_BP_FAT	GO:0043650~dicarboxylic acid biosynthetic process	3	0.887574	0.0274542	2746, 8659, 6507	313	14	16650	11.3989	1	0.305953	0.295998
GOTERM_BP_FAT	GO:0051961~negative regulation of nervous system development	11	3.25444	0.0275412	1910, 9289, 7101, 6662, 5992, 7289, 5764, 4038, 22882, 6657, 5080	313	264	16650	2.21645	1	0.306234	0.296269
GOTERM_BP_FAT	GO:0044057~regulation of system process	17	5.02959	0.0284871	6263, 57190, 25, 9368, 183, 482, 6261, 1910, 10768, 1312, 136, 477, 2697, 3709, 2946, 1956, 6717	313	504	16650	1.79427	1	0.315731	0.305458
GOTERM_BP_FAT	GO:0007160~cell-matrix adhesion	9	2.66272	0.028523	6385, 57669, 10979, 8500, 3685, 1605, 3679, 2824, 780	313	192	16650	2.49351	1	0.315731	0.305458
GOTERM_BP_FAT	GO:0033036~macromolecule localization	67	19.8225	0.0288209	23209, 7289, 257364, 81603, 2192, 2746, 79971, 57669, 10979, 754, 83871, 2905, 10411, 57506, 2824, 154796, 113402, 11031, 6565, 8500, 26207, 1191, 5828, 57678, 84236, 2752, 10066, 3685, 22919, 90865, 4534, 7009, 6717, 8992, 53919, 9444, 25, 9368, 3782, 5080, 6608, 55540, 51100, 202151, 975, 1956, 4163, 8644, 6662, 7157, 440503, 7159, 1374, 183, 583, 57216, 138151, 10768, 26020, 2697, 3709, 220296…	313	2817	16650	1.2652	1	0.317308	0.306984
GOTERM_BP_FAT	GO:0021885~forebrain cell migration	5	1.47929	0.0288579	9289, 2018, 7101, 558, 1956	313	62	16650	4.28991	1	0.317308	0.306984
GOTERM_BP_FAT	GO:0042733~embryonic digit morphogenesis	5	1.47929	0.0288579	2768, 7289, 2697, 6299, 4038	313	62	16650	4.28991	1	0.317308	0.306984
GOTERM_BP_FAT	GO:0061458~reproductive system development	15	4.43787	0.0289678	9289, 8644, 6662, 6299, 5333, 2263, 23598, 3020, 4257, 558, 8879, 5654, 658, 10461, 1956	313	423	16650	1.88634	1	0.317811	0.30747
GOTERM_BP_FAT	GO:0010464~regulation of mesenchymal cell proliferation	4	1.18343	0.0295045	6608, 6662, 5764, 2263	313	36	16650	5.91054	1	0.322983	0.312473
GOTERM_BP_FAT	GO:1901216~positive regulation of neuron death	5	1.47929	0.0303751	25, 7157, 7159, 1728, 1191	313	63	16650	4.22182	1	0.330431	0.319679
GOTERM_BP_FAT	GO:0060411~cardiac septum morphogenesis	5	1.47929	0.0303751	57216, 6608, 53834, 4853, 2263	313	63	16650	4.22182	1	0.330431	0.319679
GOTERM_BP_FAT	GO:0031669~cellular response to nutrient levels	8	2.36686	0.0303852	1312, 8644, 51100, 2752, 7157, 3992, 5764, 10991	313	159	16650	2.67647	1	0.330431	0.319679
GOTERM_BP_FAT	GO:0001649~osteoblast differentiation	9	2.66272	0.0308853	6608, 23051, 2697, 54857, 658, 25842, 6657, 847, 3020	313	195	16650	2.45515	1	0.335133	0.324228
GOTERM_BP_FAT	GO:0071599~otic vesicle development	3	0.887574	0.031292	6662, 2263, 219736	313	15	16650	10.639	1	0.338063	0.327063
GOTERM_BP_FAT	GO:0010766~negative regulation of sodium ion transport	3	0.887574	0.031292	477, 9368, 183	313	15	16650	10.639	1	0.338063	0.327063
GOTERM_BP_FAT	GO:0045834~positive regulation of lipid metabolic process	7	2.07101	0.0313829	51100, 440503, 975, 5159, 1374, 2261, 183	313	126	16650	2.95527	1	0.338306	0.327298
GOTERM_BP_FAT	GO:0009306~protein secretion	16	4.73373	0.0315703	25, 1374, 183, 2192, 79971, 2746, 57678, 55540, 2752, 2697, 3709, 90865, 7009, 10411, 1956, 6717	313	469	16650	1.81475	1	0.338415	0.327404
GOTERM_BP_FAT	GO:0035239~tube morphogenesis	13	3.84615	0.0316248	6385, 6662, 7289, 6299, 2263, 183, 780, 57216, 6608, 57669, 2697, 1605, 1956	313	348	16650	1.98717	1	0.338415	0.327404
GOTERM_BP_FAT	GO:0007431~salivary gland development	4	1.18343	0.0316748	2263, 5080, 1605, 1956	313	37	16650	5.7508	1	0.338415	0.327404
GOTERM_BP_FAT	GO:0098656~anion transmembrane transport	9	2.66272	0.0317002	10723, 57348, 8671, 1374, 56262, 6506, 284111, 23657, 6507	313	196	16650	2.44262	1	0.338415	0.327404
GOTERM_BP_FAT	GO:0060993~kidney morphogenesis	6	1.77515	0.031804	57216, 6608, 6662, 6299, 5159, 183	313	94	16650	3.39542	1	0.338415	0.327404
GOTERM_BP_FAT	GO:0042472~inner ear morphogenesis	6	1.77515	0.031804	57216, 6662, 9368, 26018, 2263, 219736	313	94	16650	3.39542	1	0.338415	0.327404
GOTERM_BP_FAT	GO:0032410~negative regulation of transporter activity	5	1.47929	0.0319387	477, 9368, 183, 2946, 6717	313	64	16650	4.15585	1	0.338415	0.327404
GOTERM_BP_FAT	GO:0008016~regulation of heart contraction	10	2.95858	0.0319402	6263, 10768, 477, 2697, 3709, 183, 2946, 482, 6261, 6717	313	233	16650	2.28304	1	0.338415	0.327404
GOTERM_BP_FAT	GO:0006366~transcription from RNA polymerase II promoter	46	13.6095	0.0320138	11160, 7101, 25, 7466, 6299, 7003, 4772, 28999, 5080, 1910, 6608, 51043, 6907, 975, 5654, 84441, 658, 10991, 57506, 1956, 219736, 6760, 6662, 5992, 7157, 8544, 26147, 2263, 22882, 63976, 169792, 6917, 5828, 138151, 23051, 4774, 4038, 90865, 7227, 4853, 6657, 7009, 4756, 8939, 1901, 23090	313	1820	16650	1.34449	1	0.338471	0.327458
GOTERM_BP_FAT	GO:0016337~single organismal cell-cell adhesion	22	6.50888	0.0322867	6385, 25, 6662, 64115, 23598, 9780, 23657, 57580, 57348, 57678, 51043, 144100, 57669, 3707, 80139, 84466, 84059, 3685, 8613, 6657, 3679, 1956	313	725	16650	1.61419	1	0.340628	0.329545
GOTERM_BP_FAT	GO:0043269~regulation of ion transport	18	5.32544	0.0323601	57190, 25, 7466, 9368, 56262, 183, 482, 57348, 10768, 53373, 477, 2697, 117, 5159, 10991, 4735, 2946, 6717	313	554	16650	1.72835	1	0.340676	0.329591
GOTERM_BP_FAT	GO:0007266~Rho protein signal transduction	6	1.77515	0.0330763	2768, 9289, 57216, 23580, 5159, 57381	313	95	16650	3.35968	1	0.347477	0.33617
GOTERM_BP_FAT	GO:0009411~response to UV	7	2.07101	0.0335241	84236, 7157, 5764, 51435, 847, 1956, 6738	313	128	16650	2.9091	1	0.349471	0.3381
GOTERM_BP_FAT	GO:0006720~isoprenoid metabolic process	7	2.07101	0.0335241	285440, 6383, 6385, 8644, 6017, 2262, 1956	313	128	16650	2.9091	1	0.349471	0.3381
GOTERM_BP_FAT	GO:0014068~positive regulation of phosphatidylinositol 3-kinase signaling	5	1.47929	0.0335487	5364, 6662, 5159, 847, 183	313	65	16650	4.09191	1	0.349471	0.3381
GOTERM_BP_FAT	GO:0019935~cyclic-nucleotide-mediated signaling	5	1.47929	0.0335487	1910, 6662, 9368, 117, 10411	313	65	16650	4.09191	1	0.349471	0.3381
GOTERM_BP_FAT	GO:0051259~protein oligomerization	16	4.73373	0.0338069	64087, 6263, 23209, 7157, 1374, 1191, 54442, 138151, 51100, 2752, 2697, 4257, 4038, 53834, 847, 10157	313	473	16650	1.7994	1	0.351421	0.339986
GOTERM_BP_FAT	GO:0014904~myotube cell development	4	1.18343	0.0339264	6608, 57190, 57462, 6261	313	38	16650	5.59946	1	0.351924	0.340473
GOTERM_BP_FAT	GO:0006814~sodium ion transport	9	2.66272	0.0342263	8671, 10768, 477, 9368, 10991, 183, 284111, 482, 285195	313	199	16650	2.4058	1	0.354292	0.342764
GOTERM_BP_FAT	GO:0003279~cardiac septum development	6	1.77515	0.0343799	57216, 6608, 6299, 53834, 4853, 2263	313	96	16650	3.32468	1	0.355139	0.343584
GOTERM_BP_FAT	GO:0014070~response to organic cyclic compound	26	7.69231	0.0344841	23209, 7101, 25, 23205, 1910, 6608, 477, 1312, 117, 5159, 10411, 57506, 2946, 1956, 6263, 57190, 8644, 3992, 1374, 6261, 23657, 80139, 3709, 5764, 1728, 847	313	906	16650	1.52656	1	0.355474	0.343907
GOTERM_BP_FAT	GO:1904951~positive regulation of establishment of protein localization	17	5.02959	0.0347581	25, 7157, 3782, 7159, 79971, 2746, 6608, 55540, 51100, 2752, 2697, 202151, 90865, 10411, 57506, 1956, 6717	313	517	16650	1.74915	1	0.357554	0.345919
GOTERM_BP_FAT	GO:0050731~positive regulation of peptidyl-tyrosine phosphorylation	8	2.36686	0.0350743	1489, 25, 7157, 975, 4038, 8613, 2261, 183	313	164	16650	2.59487	1	0.360058	0.348342
GOTERM_BP_FAT	GO:0086064~cell communication by electrical coupling involved in cardiac conduction	3	0.887574	0.0353273	477, 2697, 482	313	16	16650	9.97404	1	0.360869	0.349127
GOTERM_BP_FAT	GO:0042219~cellular modified amino acid catabolic process	3	0.887574	0.0353273	1734, 8659, 10840	313	16	16650	9.97404	1	0.360869	0.349127
GOTERM_BP_FAT	GO:0051094~positive regulation of developmental process	30	8.87574	0.0354416	23328, 7101, 25, 5364, 5080, 57580, 6608, 57669, 5159, 558, 658, 55604, 10411, 2824, 219736, 154796, 6662, 8741, 221938, 2263, 23576, 183, 583, 57678, 3707, 80139, 2697, 5764, 4534, 1605	313	1089	16650	1.46542	1	0.360869	0.349127
GOTERM_BP_FAT	GO:0009991~response to extracellular stimulus	15	4.43787	0.0355706	8644, 7157, 3992, 583, 1312, 136, 51100, 2752, 5764, 558, 1728, 10991, 847, 6506, 1956	313	435	16650	1.83431	1	0.360869	0.349127
GOTERM_BP_FAT	GO:0042303~molting cycle	6	1.77515	0.0357149	57216, 6608, 6662, 4038, 2263, 1956	313	97	16650	3.29041	1	0.360869	0.349127
GOTERM_BP_FAT	GO:0042633~hair cycle	6	1.77515	0.0357149	57216, 6608, 6662, 4038, 2263, 1956	313	97	16650	3.29041	1	0.360869	0.349127
GOTERM_BP_FAT	GO:0008202~steroid metabolic process	11	3.25444	0.0357168	285440, 8630, 53919, 11160, 10449, 8644, 37, 1593, 847, 183, 1727	313	276	16650	2.12009	1	0.360869	0.349127
GOTERM_BP_FAT	GO:0016049~cell growth	15	4.43787	0.0357721	8992, 25, 5364, 6662, 7157, 3020, 183, 780, 57669, 2697, 3685, 4853, 1956, 10611, 55914	313	436	16650	1.8301	1	0.360869	0.349127
GOTERM_BP_FAT	GO:0071417~cellular response to organonitrogen compound	16	4.73373	0.0358097	8992, 6263, 57190, 25, 6662, 11031, 28999, 183, 6261, 57085, 55970, 10768, 3709, 10411, 2946, 1956	313	477	16650	1.78431	1	0.360869	0.349127
GOTERM_BP_FAT	GO:0002009~morphogenesis of an epithelium	17	5.02959	0.0361277	6385, 25, 6662, 7289, 6299, 9368, 2263, 183, 780, 57216, 6608, 57669, 2697, 84133, 1605, 1956, 219736	313	521	16650	1.73573	1	0.363333	0.351511
GOTERM_BP_FAT	GO:0090184~positive regulation of kidney development	4	1.18343	0.0362589	6608, 6662, 5159, 183	313	39	16650	5.45589	1	0.363913	0.352071
GOTERM_BP_FAT	GO:0014812~muscle cell migration	5	1.47929	0.0369084	6608, 5159, 183, 85440, 780	313	67	16650	3.96977	1	0.36668	0.354749
GOTERM_BP_FAT	GO:0055017~cardiac muscle tissue growth	5	1.47929	0.0369084	2697, 2263, 183, 10611, 1901	313	67	16650	3.96977	1	0.36668	0.354749
GOTERM_BP_FAT	GO:0097305~response to alcohol	8	2.36686	0.0370771	6608, 23209, 9563, 2059, 3709, 117, 1728, 847	313	166	16650	2.56361	1	0.36668	0.354749
GOTERM_BP_FAT	GO:0051025~negative regulation of immunoglobulin secretion	2	0.591716	0.0371274	90865, 7009	313	2	16650	53.1949	1	0.36668	0.354749
GOTERM_BP_FAT	GO:1904395~positive regulation of skeletal muscle acetylcholine-gated channel clustering	2	0.591716	0.0371274	5764, 4038	313	2	16650	53.1949	1	0.36668	0.354749
GOTERM_BP_FAT	GO:0038018~Wnt receptor catabolic process	2	0.591716	0.0371274	54894, 84133	313	2	16650	53.1949	1	0.36668	0.354749
GOTERM_BP_FAT	GO:0061518~microglial cell proliferation	2	0.591716	0.0371274	90865, 1191	313	2	16650	53.1949	1	0.36668	0.354749
GOTERM_BP_FAT	GO:0061517~macrophage proliferation	2	0.591716	0.0371274	90865, 1191	313	2	16650	53.1949	1	0.36668	0.354749
GOTERM_BP_FAT	GO:0010941~regulation of cell death	39	11.5385	0.0375852	7164, 7101, 25, 7466, 9368, 23564, 9262, 1910, 81611, 6608, 51100, 754, 117, 5159, 558, 658, 9812, 1956, 8644, 6662, 7157, 7159, 2263, 183, 1271, 1191, 57678, 138151, 10449, 3707, 84236, 5764, 3685, 10461, 4853, 1728, 6657, 847, 7009	313	1509	16650	1.37482	1	0.370461	0.358407
GOTERM_BP_FAT	GO:0045017~glycerolipid biosynthetic process	9	2.66272	0.0377407	57678, 64850, 8895, 440503, 56994, 4534, 2263, 2261, 3636	313	203	16650	2.35839	1	0.371254	0.359174
GOTERM_BP_FAT	GO:0097193~intrinsic apoptotic signaling pathway	11	3.25444	0.0379479	138151, 58515, 25, 7466, 51100, 7157, 754, 9368, 7159, 7009, 1191	313	279	16650	2.09729	1	0.372552	0.36043
GOTERM_BP_FAT	GO:0040008~regulation of growth	20	5.91716	0.0385779	11170, 25, 7466, 7157, 2263, 3020, 2261, 183, 780, 583, 57678, 6608, 55540, 2697, 220296, 56994, 8879, 5654, 4534, 1956	313	652	16650	1.63175	1	0.37732	0.365043
GOTERM_BP_FAT	GO:0006026~aminoglycan catabolic process	5	1.47929	0.0386583	63827, 6383, 6385, 1463, 2262	313	68	16650	3.91139	1	0.37732	0.365043
GOTERM_BP_FAT	GO:0072210~metanephric nephron development	4	1.18343	0.0386717	6608, 6662, 6299, 5159	313	40	16650	5.31949	1	0.37732	0.365043
GOTERM_BP_FAT	GO:0044272~sulfur compound biosynthetic process	9	2.66272	0.0387386	63827, 57216, 1463, 4257, 26873, 54898, 60481, 2946, 23205	313	204	16650	2.34683	1	0.37732	0.365043
GOTERM_BP_FAT	GO:0046903~secretion	30	8.87574	0.0388792	25, 9368, 2192, 79971, 1910, 2746, 55540, 136, 1312, 558, 6506, 10411, 1956, 6507, 6385, 11031, 8500, 1374, 183, 780, 1191, 57678, 84236, 2752, 2697, 3709, 10461, 90865, 7009, 6717	313	1098	16650	1.45341	1	0.377945	0.365648
GOTERM_BP_FAT	GO:0001667~ameboidal-type cell migration	12	3.5503	0.0392789	23328, 1910, 6608, 4163, 7101, 57669, 154796, 6662, 10163, 8879, 8613, 183	313	320	16650	1.99481	1	0.381083	0.368683
GOTERM_BP_FAT	GO:0051497~negative regulation of stress fiber assembly	3	0.887574	0.0395513	10163, 8500, 1901	313	17	16650	9.38733	1	0.381482	0.369069
GOTERM_BP_FAT	GO:0021542~dentate gyrus development	3	0.887574	0.0395513	6608, 2018, 7101	313	17	16650	9.38733	1	0.381482	0.369069
GOTERM_BP_FAT	GO:0014829~vascular smooth muscle contraction	3	0.887574	0.0395513	1910, 583, 183	313	17	16650	9.38733	1	0.381482	0.369069
GOTERM_BP_FAT	GO:0060560~developmental growth involved in morphogenesis	9	2.66272	0.0396818	57216, 57669, 25, 5364, 6662, 6299, 2263, 1901, 780	313	205	16650	2.33539	1	0.381996	0.369566
GOTERM_BP_FAT	GO:0048666~neuron development	27	7.98817	0.0398459	7101, 25, 5364, 9368, 5080, 57580, 1910, 80243, 4983, 658, 1956, 10611, 6507, 6383, 6385, 2263, 780, 57216, 1489, 2697, 5764, 4038, 4756, 85440, 1605, 4735, 5803	313	965	16650	1.48835	1	0.38283	0.370373
GOTERM_BP_FAT	GO:0070371~ERK1 and ERK2 cascade	10	2.95858	0.0400321	25, 6662, 9368, 3685, 5159, 2263, 2261, 183, 1956, 2192	313	243	16650	2.18909	1	0.383874	0.371383
GOTERM_BP_FAT	GO:0010632~regulation of epithelial cell migration	8	2.36686	0.0402203	23328, 4163, 7101, 57669, 154796, 6662, 8613, 183	313	169	16650	2.5181	1	0.384932	0.372407
GOTERM_BP_FAT	GO:1903426~regulation of reactive oxygen species biosynthetic process	5	1.47929	0.040455	23564, 23576, 183, 1956, 1191	313	69	16650	3.8547	1	0.386431	0.373857
GOTERM_BP_FAT	GO:0006468~protein phosphorylation	46	13.6095	0.0411176	23328, 7164, 11160, 5681, 25, 9368, 8895, 5080, 9261, 2192, 9262, 1910, 136, 2202, 975, 5159, 558, 658, 54756, 2905, 10411, 57506, 1956, 219736, 6385, 6662, 5255, 7157, 221938, 2263, 2261, 183, 115825, 780, 1191, 57216, 1489, 3707, 3685, 4038, 10461, 10783, 8613, 6657, 85440, 1605	313	1852	16650	1.32126	1	0.392004	0.379249
GOTERM_BP_FAT	GO:0060173~limb development	8	2.36686	0.0413054	2768, 6662, 7289, 2697, 6299, 658, 4038, 2263	313	170	16650	2.50329	1	0.392166	0.379405
GOTERM_BP_FAT	GO:0048736~appendage development	8	2.36686	0.0413054	2768, 6662, 7289, 2697, 6299, 658, 4038, 2263	313	170	16650	2.50329	1	0.392166	0.379405
GOTERM_BP_FAT	GO:0009953~dorsal/ventral pattern formation	6	1.77515	0.0413724	6608, 5992, 7289, 658, 4038, 5080	313	101	16650	3.16009	1	0.392166	0.379405
GOTERM_BP_FAT	GO:0060047~heart contraction	10	2.95858	0.0417531	6263, 10768, 477, 2697, 3709, 183, 2946, 482, 6261, 6717	313	245	16650	2.17122	1	0.394269	0.38144
GOTERM_BP_FAT	GO:0055002~striated muscle cell development	7	2.07101	0.0417536	6608, 57190, 5159, 57462, 183, 10611, 6261	313	135	16650	2.75825	1	0.394269	0.38144
GOTERM_BP_FAT	GO:1903829~positive regulation of cellular protein localization	13	3.84615	0.0420457	7157, 3782, 7159, 257364, 81603, 6608, 51100, 202151, 5764, 4038, 10411, 57506, 1956	313	363	16650	1.90505	1	0.39627	0.383376
GOTERM_BP_FAT	GO:0040014~regulation of multicellular organism growth	5	1.47929	0.0422985	583, 6608, 57678, 8879, 2263	313	70	16650	3.79963	1	0.397895	0.384948
GOTERM_BP_FAT	GO:0051223~regulation of protein transport	22	6.50888	0.042692	25, 7157, 3782, 9368, 1374, 2192, 79971, 2746, 57678, 6608, 55540, 51100, 2752, 2697, 3709, 202151, 90865, 7009, 10411, 57506, 1956, 6717	313	746	16650	1.56875	1	0.400835	0.387793
GOTERM_BP_FAT	GO:0021761~limbic system development	6	1.77515	0.0428666	63827, 583, 6608, 2018, 7101, 2263	313	102	16650	3.12911	1	0.400911	0.387866
GOTERM_BP_FAT	GO:0090279~regulation of calcium ion import	6	1.77515	0.0428666	57190, 25, 477, 5159, 2946, 6717	313	102	16650	3.12911	1	0.400911	0.387866
GOTERM_BP_FAT	GO:0046546~development of primary male sexual characteristics	7	2.07101	0.0430242	9289, 8644, 6662, 4257, 8879, 23598, 3020	313	136	16650	2.73797	1	0.400911	0.387866
GOTERM_BP_FAT	GO:0008584~male gonad development	7	2.07101	0.0430242	9289, 8644, 6662, 4257, 8879, 23598, 3020	313	136	16650	2.73797	1	0.400911	0.387866
GOTERM_BP_FAT	GO:0001501~skeletal system development	16	4.73373	0.043283	5364, 6662, 7289, 10163, 2263, 2261, 6261, 583, 63827, 2202, 1463, 8879, 53834, 658, 7227, 3636	313	490	16650	1.73698	1	0.402564	0.389465
GOTERM_BP_FAT	GO:1903727~positive regulation of phospholipid metabolic process	4	1.18343	0.043736	51100, 975, 5159, 2261	313	42	16650	5.06618	1	0.404151	0.391
GOTERM_BP_FAT	GO:0051496~positive regulation of stress fiber assembly	4	1.18343	0.043736	6385, 154796, 55604, 10411	313	42	16650	5.06618	1	0.404151	0.391
GOTERM_BP_FAT	GO:1904385~cellular response to angiotensin	3	0.887574	0.0439558	10768, 183, 57085	313	18	16650	8.86581	1	0.404151	0.391
GOTERM_BP_FAT	GO:0006525~arginine metabolic process	3	0.887574	0.0439558	23564, 23576, 2184	313	18	16650	8.86581	1	0.404151	0.391
GOTERM_BP_FAT	GO:0015813~L-glutamate transport	3	0.887574	0.0439558	6506, 23657, 6507	313	18	16650	8.86581	1	0.404151	0.391
GOTERM_BP_FAT	GO:0035812~renal sodium excretion	3	0.887574	0.0439558	1910, 1312, 183	313	18	16650	8.86581	1	0.404151	0.391
GOTERM_BP_FAT	GO:0001570~vasculogenesis	5	1.47929	0.0441887	6608, 9444, 154796, 5159, 8879	313	71	16650	3.74612	1	0.404151	0.391
GOTERM_BP_FAT	GO:0030500~regulation of bone mineralization	5	1.47929	0.0441887	6662, 2697, 658, 1901, 2824	313	71	16650	3.74612	1	0.404151	0.391
GOTERM_BP_FAT	GO:0071260~cellular response to mechanical stimulus	5	1.47929	0.0441887	477, 6662, 2697, 183, 1956	313	71	16650	3.74612	1	0.404151	0.391
GOTERM_BP_FAT	GO:0003015~heart process	10	2.95858	0.0444074	6263, 10768, 477, 2697, 3709, 183, 2946, 482, 6261, 6717	313	248	16650	2.14496	1	0.405401	0.39221
GOTERM_BP_FAT	GO:0060537~muscle tissue development	13	3.84615	0.0445039	57190, 6662, 57462, 2263, 183, 6261, 6608, 2697, 84466, 5159, 4534, 1901, 10611	313	367	16650	1.88429	1	0.405534	0.392339
GOTERM_BP_FAT	GO:0007601~visual perception	9	2.66272	0.0446453	583, 285440, 7101, 7466, 84059, 2202, 6017, 5080, 4935	313	210	16650	2.27978	1	0.405822	0.392617
GOTERM_BP_FAT	GO:0051641~cellular localization	60	17.7515	0.0446995	23209, 22836, 7289, 257364, 81603, 79971, 81611, 477, 10979, 754, 117, 83871, 5338, 10411, 57506, 2946, 2824, 57190, 154796, 11031, 8500, 5828, 84236, 22919, 4534, 85440, 6717, 4935, 25, 9368, 3782, 5080, 6608, 85439, 136, 51100, 202151, 975, 4983, 1956, 6263, 8644, 6662, 7157, 440503, 7159, 1374, 183, 6261, 583, 138151, 10768, 53373, 3709, 220296, 5764, 7227, 4038, 1605, 55914	313	2541	16650	1.25608	1	0.405822	0.392617
GOTERM_BP_FAT	GO:1903532~positive regulation of secretion by cell	12	3.5503	0.0447929	79971, 2746, 55540, 6385, 25, 136, 2752, 2697, 90865, 183, 1956, 6717	313	327	16650	1.95211	1	0.405926	0.392718
GOTERM_BP_FAT	GO:0072006~nephron development	7	2.07101	0.0456377	57216, 6608, 6662, 6299, 5159, 28999, 183	313	138	16650	2.69829	1	0.411804	0.398404
GOTERM_BP_FAT	GO:0048729~tissue morphogenesis	19	5.6213	0.045653	6385, 25, 6662, 7289, 6299, 9368, 2263, 183, 780, 79971, 57216, 6608, 57669, 2697, 84133, 1605, 1956, 1901, 219736	313	622	16650	1.62492	1	0.411804	0.398404
GOTERM_BP_FAT	GO:0002064~epithelial cell development	9	2.66272	0.0456912	6608, 26084, 57669, 6662, 2697, 6299, 9368, 5080, 10411	313	211	16650	2.26898	1	0.411804	0.398404
GOTERM_BP_FAT	GO:0046474~glycerophospholipid biosynthetic process	8	2.36686	0.0458404	57678, 64850, 8895, 56994, 4534, 2263, 2261, 3636	313	174	16650	2.44574	1	0.412397	0.398978
GOTERM_BP_FAT	GO:0034766~negative regulation of ion transmembrane transport	5	1.47929	0.0461256	477, 9368, 183, 2946, 6717	313	72	16650	3.69409	1	0.412712	0.399283
GOTERM_BP_FAT	GO:1901888~regulation of cell junction assembly	5	1.47929	0.0461256	6385, 57669, 2697, 183, 2824	313	72	16650	3.69409	1	0.412712	0.399283
GOTERM_BP_FAT	GO:0060419~heart growth	5	1.47929	0.0461256	2697, 2263, 183, 10611, 1901	313	72	16650	3.69409	1	0.412712	0.399283
GOTERM_BP_FAT	GO:0006793~phosphorus metabolic process	71	21.0059	0.0462507	23328, 7164, 8895, 9261, 2192, 9262, 51084, 477, 117, 558, 54756, 55526, 2905, 5338, 10411, 57506, 3636, 64087, 115825, 1191, 83987, 5509, 57678, 205, 3685, 10461, 10783, 8613, 4534, 847, 85440, 11160, 5681, 25, 9563, 7466, 64850, 9368, 5080, 1910, 56952, 136, 51100, 2202, 56994, 975, 5159, 5236, 658, 1956, 219736, 6385, 6662, 5255, 7157, 5333, 3992, 221938, 2263, 3032, 183, 2261, 3030, 780, 5721…	313	3089	16650	1.22267	1	0.412907	0.399472
GOTERM_BP_FAT	GO:0003002~regionalization	12	3.5503	0.0463144	79971, 9289, 57216, 6608, 2018, 57669, 5992, 7289, 658, 4038, 2263, 5080	313	329	16650	1.94024	1	0.412907	0.399472
GOTERM_BP_FAT	GO:0090596~sensory organ morphogenesis	10	2.95858	0.0464739	57216, 6662, 2202, 6299, 9368, 5764, 26018, 2263, 5080, 219736	313	250	16650	2.1278	1	0.413584	0.400127
GOTERM_BP_FAT	GO:0010634~positive regulation of epithelial cell migration	6	1.77515	0.0475424	23328, 57669, 154796, 6662, 8613, 183	313	105	16650	3.03971	1	0.421577	0.407859
GOTERM_BP_FAT	GO:0051928~positive regulation of calcium ion transport	6	1.77515	0.0475424	25, 7466, 117, 5159, 2946, 6717	313	105	16650	3.03971	1	0.421577	0.407859
GOTERM_BP_FAT	GO:0043270~positive regulation of ion transport	9	2.66272	0.0477987	10768, 25, 7466, 117, 5159, 10991, 2946, 482, 6717	313	213	16650	2.24767	1	0.421583	0.407866
GOTERM_BP_FAT	GO:0050953~sensory perception of light stimulus	9	2.66272	0.0477987	583, 285440, 7101, 7466, 84059, 2202, 6017, 5080, 4935	313	213	16650	2.24767	1	0.421583	0.407866
GOTERM_BP_FAT	GO:0008406~gonad development	9	2.66272	0.0477987	9289, 8644, 6662, 6299, 4257, 8879, 658, 23598, 3020	313	213	16650	2.24767	1	0.421583	0.407866
GOTERM_BP_FAT	GO:0051279~regulation of release of sequestered calcium ion into cytosol	5	1.47929	0.0481092	57190, 25, 477, 2946, 6717	313	73	16650	3.64349	1	0.422779	0.409022
GOTERM_BP_FAT	GO:0001525~angiogenesis	14	4.14201	0.0481577	23328, 9289, 7101, 154796, 10163, 5333, 2263, 23576, 183, 5764, 3685, 5159, 10411, 1901	313	413	16650	1.80322	1	0.422779	0.409022
GOTERM_BP_FAT	GO:0030324~lung development	8	2.36686	0.0482208	57216, 57190, 6662, 5764, 2263, 1605, 1956, 10247	313	176	16650	2.41795	1	0.422779	0.409022
GOTERM_BP_FAT	GO:0090190~positive regulation of branching involved in ureteric bud morphogenesis	3	0.887574	0.0485324	6608, 6662, 183	313	19	16650	8.39919	1	0.422779	0.409022
GOTERM_BP_FAT	GO:0033539~fatty acid beta-oxidation using acyl-CoA dehydrogenase	3	0.887574	0.0485324	35, 37, 51	313	19	16650	8.39919	1	0.422779	0.409022
GOTERM_BP_FAT	GO:0006883~cellular sodium ion homeostasis	3	0.887574	0.0485324	477, 183, 482	313	19	16650	8.39919	1	0.422779	0.409022
GOTERM_BP_FAT	GO:0046827~positive regulation of protein export from nucleus	3	0.887574	0.0485324	7157, 202151, 10411	313	19	16650	8.39919	1	0.422779	0.409022
GOTERM_BP_FAT	GO:0050714~positive regulation of protein secretion	9	2.66272	0.0489055	79971, 2746, 55540, 25, 2752, 2697, 90865, 1956, 6717	313	214	16650	2.23717	1	0.424771	0.41095
GOTERM_BP_FAT	GO:0009896~positive regulation of catabolic process	12	3.5503	0.0489328	84236, 6662, 2697, 754, 440503, 975, 1374, 90865, 257364, 10411, 55905, 1191	313	333	16650	1.91693	1	0.424771	0.41095
GOTERM_BP_FAT	GO:2000179~positive regulation of neural precursor cell proliferation	4	1.18343	0.0491135	9289, 6608, 7101, 5080	313	44	16650	4.8359	1	0.425299	0.411461
GOTERM_BP_FAT	GO:0010811~positive regulation of cell-substrate adhesion	6	1.77515	0.0491656	6385, 57669, 5764, 55604, 2192, 57580	313	106	16650	3.01103	1	0.425299	0.411461
GOTERM_BP_FAT	GO:0061138~morphogenesis of a branching epithelium	8	2.36686	0.0494371	57216, 6608, 6662, 6299, 2263, 183, 1605, 780	313	177	16650	2.40429	1	0.426901	0.413011
GOTERM_BP_FAT	GO:0021766~hippocampus development	5	1.47929	0.0501394	63827, 583, 6608, 2018, 7101	313	74	16650	3.59425	1	0.431461	0.417422
GOTERM_BP_FAT	GO:0048661~positive regulation of smooth muscle cell proliferation	5	1.47929	0.0501394	5159, 2263, 183, 1956, 1901	313	74	16650	3.59425	1	0.431461	0.417422
GOTERM_BP_FAT	GO:0060284~regulation of cell development	24	7.10059	0.0504773	9289, 6383, 7101, 25, 5364, 6662, 221938, 22882, 5080, 57580, 2192, 1910, 6608, 57669, 80139, 221074, 5764, 4038, 55604, 6657, 85440, 1605, 5803, 10611	313	851	16650	1.50021	1	0.433614	0.419505
GOTERM_BP_FAT	GO:0060538~skeletal muscle organ development	8	2.36686	0.0506787	6608, 57190, 84466, 53834, 57462, 4534, 1271, 6261	313	178	16650	2.39078	1	0.434589	0.420449
GOTERM_BP_FAT	GO:0050730~regulation of peptidyl-tyrosine phosphorylation	9	2.66272	0.0510955	1489, 25, 7157, 975, 4038, 8613, 2261, 183, 1956	313	216	16650	2.21645	1	0.437406	0.423173
GOTERM_BP_FAT	GO:0048568~embryonic organ development	14	4.14201	0.0511962	6662, 7289, 6299, 5333, 9368, 26018, 2263, 5080, 57216, 6608, 2697, 2202, 1956, 219736	313	417	16650	1.78592	1	0.437511	0.423275
GOTERM_BP_FAT	GO:0006357~regulation of transcription from RNA polymerase II promoter	45	13.3136	0.0517258	11160, 7101, 25, 7466, 6299, 7003, 4772, 28999, 5080, 1910, 6608, 6907, 975, 5654, 84441, 658, 10991, 57506, 1956, 219736, 64067, 6760, 5990, 6662, 5992, 7157, 26147, 2263, 22882, 63976, 169792, 6917, 5828, 138151, 23051, 4774, 4038, 90865, 7227, 6657, 7009, 4756, 8939, 1901, 23090	313	1835	16650	1.30451	1	0.440753	0.426412
GOTERM_BP_FAT	GO:0031329~regulation of cellular catabolic process	13	3.84615	0.0518204	440503, 1374, 257364, 1191, 2768, 5509, 754, 975, 4983, 90865, 4534, 10411, 55905	313	377	16650	1.83431	1	0.440753	0.426412
GOTERM_BP_FAT	GO:2000107~negative regulation of leukocyte apoptotic process	4	1.18343	0.0519178	57678, 3707, 558, 10461	313	45	16650	4.72843	1	0.440753	0.426412
GOTERM_BP_FAT	GO:0010810~regulation of cell-substrate adhesion	8	2.36686	0.0519319	6385, 57669, 5764, 55604, 2192, 2824, 57580, 780	313	179	16650	2.37743	1	0.440753	0.426412
GOTERM_BP_FAT	GO:0031016~pancreas development	5	1.47929	0.0522161	79971, 6608, 7466, 6662, 5080	313	75	16650	3.54633	1	0.442406	0.428011
GOTERM_BP_FAT	GO:0045216~cell-cell junction organization	9	2.66272	0.0528792	144100, 6385, 57669, 80139, 154796, 10979, 2697, 183, 2824	313	218	16650	2.19612	1	0.447259	0.432706
GOTERM_BP_FAT	GO:0032232~negative regulation of actin filament bundle assembly	3	0.887574	0.0532732	10163, 8500, 1901	313	20	16650	7.97923	1	0.447531	0.432969
GOTERM_BP_FAT	GO:1990776~response to angiotensin	3	0.887574	0.0532732	10768, 183, 57085	313	20	16650	7.97923	1	0.447531	0.432969
GOTERM_BP_FAT	GO:0070977~bone maturation	3	0.887574	0.0532732	5364, 2261, 6261	313	20	16650	7.97923	1	0.447531	0.432969
GOTERM_BP_FAT	GO:0015800~acidic amino acid transport	3	0.887574	0.0532732	6506, 23657, 6507	313	20	16650	7.97923	1	0.447531	0.432969
GOTERM_BP_FAT	GO:0048771~tissue remodeling	7	2.07101	0.0540616	2697, 1200, 558, 4853, 183, 1956, 1901	313	144	16650	2.58586	1	0.451977	0.43727
GOTERM_BP_FAT	GO:0048659~smooth muscle cell proliferation	6	1.77515	0.0542293	1312, 5159, 2263, 183, 1956, 1901	313	109	16650	2.92816	1	0.451977	0.43727
GOTERM_BP_FAT	GO:0010769~regulation of cell morphogenesis involved in differentiation	12	3.5503	0.05431	6383, 7101, 57669, 25, 5364, 80139, 55604, 4038, 1605, 10611, 2192, 57580	313	339	16650	1.883	1	0.451977	0.43727
GOTERM_BP_FAT	GO:0042445~hormone metabolic process	8	2.36686	0.0543164	1734, 8630, 223, 1312, 8644, 8879, 8528, 183	313	181	16650	2.35116	1	0.451977	0.43727
GOTERM_BP_FAT	GO:0033674~positive regulation of kinase activity	16	4.73373	0.0545176	23328, 7164, 6385, 25, 221938, 2261, 183, 9261, 1191, 57216, 136, 51100, 975, 5159, 1956, 219736	313	505	16650	1.68538	1	0.451977	0.43727
GOTERM_BP_FAT	GO:0051960~regulation of nervous system development	22	6.50888	0.0547641	9289, 6383, 7101, 25, 5364, 6662, 5992, 7289, 221938, 22882, 5080, 57580, 1910, 57216, 6608, 221074, 5764, 4038, 6657, 85440, 5803, 10611	313	769	16650	1.52183	1	0.451977	0.43727
GOTERM_BP_FAT	GO:0006915~apoptotic process	43	12.7219	0.0547929	7164, 7101, 25, 7466, 9368, 23564, 9262, 1910, 6608, 58515, 51100, 754, 5159, 558, 658, 9812, 1956, 8644, 6662, 7157, 7159, 2263, 2261, 183, 1271, 1191, 57678, 138151, 10449, 3707, 84236, 2697, 5764, 3685, 8879, 10461, 90865, 10783, 4853, 1728, 6657, 847, 7009	313	1747	16650	1.30932	1	0.451977	0.43727
GOTERM_BP_FAT	GO:0032330~regulation of chondrocyte differentiation	4	1.18343	0.0547979	6662, 2202, 658, 7227	313	46	16650	4.62564	1	0.451977	0.43727
GOTERM_BP_FAT	GO:0010463~mesenchymal cell proliferation	4	1.18343	0.0547979	6608, 6662, 5764, 2263	313	46	16650	4.62564	1	0.451977	0.43727
GOTERM_BP_FAT	GO:0009968~negative regulation of signal transduction	29	8.57988	0.0551505	25, 7466, 7289, 9368, 4772, 2192, 51100, 754, 54894, 5654, 2946, 1956, 4163, 6662, 5992, 440503, 63976, 183, 1191, 10449, 84133, 3685, 4038, 4534, 6657, 7009, 1605, 6717, 55914	313	1089	16650	1.41658	1	0.451977	0.43727
GOTERM_BP_FAT	GO:1903911~positive regulation of receptor clustering	2	0.591716	0.0551726	5764, 4038	313	3	16650	35.4633	1	0.451977	0.43727
GOTERM_BP_FAT	GO:1904393~regulation of skeletal muscle acetylcholine-gated channel clustering	2	0.591716	0.0551726	5764, 4038	313	3	16650	35.4633	1	0.451977	0.43727
GOTERM_BP_FAT	GO:0060221~retinal rod cell differentiation	2	0.591716	0.0551726	6662, 5764	313	3	16650	35.4633	1	0.451977	0.43727
GOTERM_BP_FAT	GO:1901628~positive regulation of postsynaptic membrane organization	2	0.591716	0.0551726	5764, 4038	313	3	16650	35.4633	1	0.451977	0.43727
GOTERM_BP_FAT	GO:1904398~positive regulation of neuromuscular junction development	2	0.591716	0.0551726	5764, 4038	313	3	16650	35.4633	1	0.451977	0.43727
GOTERM_BP_FAT	GO:0006633~fatty acid biosynthetic process	7	2.07101	0.0555513	9444, 11160, 8644, 37, 3992, 54898, 60481	313	145	16650	2.56803	1	0.454327	0.439544
GOTERM_BP_FAT	GO:1901136~carbohydrate derivative catabolic process	8	2.36686	0.0558314	63827, 56952, 6383, 10768, 6385, 1463, 2262, 10411	313	182	16650	2.33824	1	0.45559	0.440766
GOTERM_BP_FAT	GO:0007224~smoothened signaling pathway	6	1.77515	0.0559819	6608, 5992, 7289, 5080, 4735, 6738	313	110	16650	2.90154	1	0.45559	0.440766
GOTERM_BP_FAT	GO:0030004~cellular monovalent inorganic cation homeostasis	6	1.77515	0.0559819	8992, 8671, 477, 183, 482, 285195	313	110	16650	2.90154	1	0.45559	0.440766
GOTERM_BP_FAT	GO:2000177~regulation of neural precursor cell proliferation	5	1.47929	0.0565082	9289, 6608, 7101, 5080, 5803	313	77	16650	3.45421	1	0.459118	0.444179
GOTERM_BP_FAT	GO:0006913~nucleocytoplasmic transport	15	4.43787	0.0568212	8644, 7157, 9368, 183, 81611, 6608, 10768, 754, 202151, 7227, 10411, 57506, 1605, 1956, 6717	313	465	16650	1.71596	1	0.460904	0.445907
GOTERM_BP_FAT	GO:0032270~positive regulation of cellular protein metabolic process	36	10.6509	0.0576619	23328, 7164, 25, 7466, 257364, 9261, 2192, 1910, 136, 754, 975, 5159, 84168, 10411, 55905, 57506, 1956, 219736, 6385, 6662, 7157, 221938, 26147, 2263, 2261, 183, 115825, 1191, 57216, 1489, 84236, 4038, 90865, 8613, 6657, 85440	313	1420	16650	1.3486	1	0.466168	0.451
GOTERM_BP_FAT	GO:0060350~endochondral bone morphogenesis	4	1.18343	0.0577529	6662, 658, 2261, 3636	313	47	16650	4.52722	1	0.466168	0.451
GOTERM_BP_FAT	GO:0048008~platelet-derived growth factor receptor signaling pathway	4	1.18343	0.0577529	25, 9368, 5159, 8879	313	47	16650	4.52722	1	0.466168	0.451
GOTERM_BP_FAT	GO:0035813~regulation of renal sodium excretion	3	0.887574	0.0581705	1910, 1312, 183	313	21	16650	7.59927	1	0.468775	0.453522
GOTERM_BP_FAT	GO:0019722~calcium-mediated signaling	7	2.07101	0.0586045	57190, 477, 4772, 2946, 1956, 6717, 4935	313	147	16650	2.53309	1	0.470929	0.455606
GOTERM_BP_FAT	GO:0034763~negative regulation of transmembrane transport	5	1.47929	0.0587234	477, 9368, 183, 2946, 6717	313	78	16650	3.40993	1	0.470929	0.455606
GOTERM_BP_FAT	GO:0072028~nephron morphogenesis	5	1.47929	0.0587234	6608, 6662, 6299, 5159, 183	313	78	16650	3.40993	1	0.470929	0.455606
GOTERM_BP_FAT	GO:0031401~positive regulation of protein modification process	30	8.87574	0.0595191	23328, 7164, 25, 7466, 9261, 1910, 136, 754, 975, 5159, 10411, 57506, 1956, 219736, 6385, 6662, 7157, 221938, 26147, 2263, 2261, 183, 115825, 1191, 57216, 1489, 4038, 8613, 6657, 85440	313	1143	16650	1.39619	1	0.475522	0.460049
GOTERM_BP_FAT	GO:0006796~phosphate-containing compound metabolic process	70	20.7101	0.0595447	23328, 7164, 8895, 9261, 2192, 9262, 51084, 477, 117, 558, 54756, 55526, 2905, 10411, 57506, 3636, 64087, 115825, 1191, 83987, 5509, 57678, 205, 3685, 10461, 10783, 8613, 4534, 847, 85440, 11160, 5681, 25, 9563, 7466, 64850, 9368, 5080, 1910, 56952, 136, 51100, 2202, 56994, 975, 5159, 5236, 658, 1956, 219736, 6385, 6662, 5255, 7157, 5333, 3992, 221938, 2263, 3032, 183, 2261, 3030, 780, 57216, 148…	313	3083	16650	1.2078	1	0.475522	0.460049
GOTERM_BP_FAT	GO:0006024~glycosaminoglycan biosynthetic process	6	1.77515	0.0595844	63827, 6383, 6385, 1463, 5159, 2262	313	112	16650	2.84973	1	0.475522	0.460049
GOTERM_BP_FAT	GO:0045785~positive regulation of cell adhesion	13	3.84615	0.0598758	9289, 6385, 9780, 57580, 2192, 57678, 57669, 3707, 5764, 3685, 55604, 8613, 6657	313	385	16650	1.79619	1	0.476475	0.460971
GOTERM_BP_FAT	GO:0032412~regulation of ion transmembrane transporter activity	8	2.36686	0.0598964	57190, 10768, 477, 9368, 183, 2946, 482, 6717	313	185	16650	2.30032	1	0.476475	0.460971
GOTERM_BP_FAT	GO:1901699~cellular response to nitrogen compound	17	5.02959	0.0606811	8992, 6263, 57190, 25, 6662, 11031, 28999, 183, 6261, 57085, 55970, 10768, 3709, 10411, 57506, 2946, 1956	313	558	16650	1.62063	1	0.480428	0.464796
GOTERM_BP_FAT	GO:1901028~regulation of mitochondrial outer membrane permeabilization involved in apoptotic signaling pathway	4	1.18343	0.0607817	10449, 51100, 7157, 7159	313	48	16650	4.43291	1	0.480428	0.464796
GOTERM_BP_FAT	GO:0003382~epithelial cell morphogenesis	4	1.18343	0.0607817	6608, 26084, 57669, 6299	313	48	16650	4.43291	1	0.480428	0.464796
GOTERM_BP_FAT	GO:0006879~cellular iron ion homeostasis	4	1.18343	0.0607817	48, 9843, 113235, 6717	313	48	16650	4.43291	1	0.480428	0.464796
GOTERM_BP_FAT	GO:0070167~regulation of biomineral tissue development	5	1.47929	0.0609843	6662, 2697, 658, 1901, 2824	313	79	16650	3.36677	1	0.481261	0.465601
GOTERM_BP_FAT	GO:0072330~monocarboxylic acid biosynthetic process	8	2.36686	0.0612539	9444, 11160, 8644, 37, 3992, 1593, 54898, 60481	313	186	16650	2.28795	1	0.482502	0.466802
GOTERM_BP_FAT	GO:0006023~aminoglycan biosynthetic process	6	1.77515	0.0614341	63827, 6383, 6385, 1463, 5159, 2262	313	113	16650	2.82451	1	0.482502	0.466802
GOTERM_BP_FAT	GO:0048660~regulation of smooth muscle cell proliferation	6	1.77515	0.0614341	1312, 5159, 2263, 183, 1956, 1901	313	113	16650	2.82451	1	0.482502	0.466802
GOTERM_BP_FAT	GO:1902580~single-organism cellular localization	29	8.57988	0.0622114	7289, 9368, 5080, 6608, 85439, 136, 51100, 10979, 754, 4983, 83871, 5338, 57506, 1956, 8644, 7157, 11031, 8500, 7159, 1374, 183, 583, 5828, 5764, 4038, 7227, 1605, 6717, 4935	313	1102	16650	1.39987	1	0.487832	0.471959
GOTERM_BP_FAT	GO:0051169~nuclear transport	15	4.43787	0.0629197	8644, 7157, 9368, 183, 81611, 6608, 10768, 754, 202151, 7227, 10411, 57506, 1605, 1956, 6717	313	473	16650	1.68694	1	0.491722	0.475722
GOTERM_BP_FAT	GO:0048103~somatic stem cell division	3	0.887574	0.0632168	57216, 2263, 85440	313	22	16650	7.25385	1	0.491722	0.475722
GOTERM_BP_FAT	GO:0061213~positive regulation of mesonephros development	3	0.887574	0.0632168	6608, 6662, 183	313	22	16650	7.25385	1	0.491722	0.475722
GOTERM_BP_FAT	GO:0032469~endoplasmic reticulum calcium ion homeostasis	3	0.887574	0.0632168	58515, 7466, 7009	313	22	16650	7.25385	1	0.491722	0.475722
GOTERM_BP_FAT	GO:0021536~diencephalon development	5	1.47929	0.0632908	6608, 6299, 5764, 6657, 5080	313	80	16650	3.32468	1	0.491722	0.475722
GOTERM_BP_FAT	GO:0051173~positive regulation of nitrogen compound metabolic process	43	12.7219	0.0633037	11160, 7101, 7466, 6299, 7003, 4772, 28999, 23564, 25842, 5080, 6608, 6907, 136, 1312, 975, 117, 84441, 5159, 658, 10991, 10411, 57506, 1956, 64067, 6760, 5253, 6662, 5992, 7157, 8741, 2263, 63976, 23576, 183, 169792, 1191, 4774, 90865, 7227, 6657, 8939, 1901, 23090	313	1767	16650	1.2945	1	0.491722	0.475722
GOTERM_BP_FAT	GO:0010524~positive regulation of calcium ion transport into cytosol	4	1.18343	0.0638834	25, 117, 2946, 6717	313	49	16650	4.34244	1	0.494672	0.478576
GOTERM_BP_FAT	GO:0051205~protein insertion into membrane	4	1.18343	0.0638834	51100, 7157, 7159, 1956	313	49	16650	4.34244	1	0.494672	0.478576
GOTERM_BP_FAT	GO:1903827~regulation of cellular protein localization	17	5.02959	0.0645735	7157, 3782, 9368, 8500, 7159, 257364, 81603, 6608, 51100, 202151, 5764, 4038, 10411, 57506, 1956, 6717, 2824	313	562	16650	1.6091	1	0.499234	0.48299
GOTERM_BP_FAT	GO:0046916~cellular transition metal ion homeostasis	5	1.47929	0.0656426	48, 9843, 221074, 113235, 6717	313	81	16650	3.28364	1	0.506283	0.48981
GOTERM_BP_FAT	GO:0046777~protein autophosphorylation	9	2.66272	0.0658417	25, 5159, 2263, 10783, 2261, 1956, 9261, 780, 9262	313	228	16650	2.0998	1	0.506283	0.48981
GOTERM_BP_FAT	GO:0034599~cellular response to oxidative stress	9	2.66272	0.0658417	57190, 25, 8644, 7157, 4257, 558, 1728, 29920, 6649	313	228	16650	2.0998	1	0.506283	0.48981
GOTERM_BP_FAT	GO:0071407~cellular response to organic cyclic compound	16	4.73373	0.0659777	6263, 57190, 23209, 7101, 25, 8644, 6261, 6608, 80139, 477, 3709, 5764, 10411, 57506, 2946, 1956	313	520	16650	1.63677	1	0.506283	0.48981
GOTERM_BP_FAT	GO:0015833~peptide transport	10	2.95858	0.0660992	2746, 2752, 2697, 3709, 9368, 6565, 1374, 10411, 1956, 6717	313	268	16650	1.98488	1	0.506283	0.48981
GOTERM_BP_FAT	GO:0071214~cellular response to abiotic stimulus	10	2.95858	0.0660992	84236, 477, 7157, 6662, 2697, 5764, 51435, 10991, 183, 1956	313	268	16650	1.98488	1	0.506283	0.48981
GOTERM_BP_FAT	GO:0010629~negative regulation of gene expression	37	10.9467	0.0663639	9444, 7101, 7466, 6299, 25842, 5080, 81603, 3020, 81628, 1910, 6608, 6907, 1956, 3636, 219736, 5253, 6662, 7157, 26147, 2263, 22882, 63976, 23598, 183, 169792, 583, 5828, 138151, 23051, 80139, 2697, 4774, 7227, 6657, 7009, 23090, 10247	313	1485	16650	1.32539	1	0.507525	0.491011
GOTERM_BP_FAT	GO:0060562~epithelial tube morphogenesis	11	3.25444	0.066552	57216, 6608, 6385, 6662, 7289, 2697, 6299, 2263, 183, 1605, 780	313	309	16650	1.89367	1	0.508178	0.491643
GOTERM_BP_FAT	GO:0014706~striated muscle tissue development	12	3.5503	0.0669386	6608, 57190, 84466, 2697, 5159, 57462, 4534, 2263, 183, 10611, 6261, 1901	313	350	16650	1.82382	1	0.508996	0.492434
GOTERM_BP_FAT	GO:0032233~positive regulation of actin filament bundle assembly	4	1.18343	0.067057	6385, 154796, 55604, 10411	313	50	16650	4.25559	1	0.508996	0.492434
GOTERM_BP_FAT	GO:0048546~digestive tract morphogenesis	4	1.18343	0.067057	57216, 57669, 2263, 1956	313	50	16650	4.25559	1	0.508996	0.492434
GOTERM_BP_FAT	GO:0022898~regulation of transmembrane transporter activity	8	2.36686	0.0670706	57190, 10768, 477, 9368, 183, 2946, 482, 6717	313	190	16650	2.23978	1	0.508996	0.492434
GOTERM_BP_FAT	GO:0007389~pattern specification process	14	4.14201	0.0674421	9289, 5681, 5992, 7289, 2263, 5080, 79971, 57216, 6608, 2018, 57669, 2697, 4038, 658	313	436	16650	1.70809	1	0.510455	0.493845
GOTERM_BP_FAT	GO:0010604~positive regulation of macromolecule metabolic process	65	19.2308	0.0674692	23328, 7164, 7003, 4772, 257364, 9261, 2192, 51043, 6907, 754, 84441, 84168, 10411, 57506, 6760, 5992, 8741, 115825, 1191, 84236, 4774, 90865, 8613, 85440, 8939, 23090, 1901, 9444, 11160, 7101, 25, 7466, 6299, 28999, 25842, 5080, 3020, 1910, 6608, 136, 975, 5159, 658, 10991, 55905, 1956, 219736, 64067, 5253, 6385, 6662, 7157, 221938, 26147, 2263, 63976, 183, 2261, 169792, 57216, 1489, 2697, 7227,…	313	2856	16650	1.21067	1	0.510455	0.493845
GOTERM_BP_FAT	GO:0031328~positive regulation of cellular biosynthetic process	42	12.426	0.068012	11160, 7101, 7466, 6299, 7003, 4772, 28999, 23564, 25842, 5080, 9261, 6608, 6907, 136, 975, 117, 84441, 5159, 658, 10991, 57506, 1956, 64067, 6760, 5253, 6662, 5992, 7157, 440503, 2263, 63976, 23576, 183, 169792, 1191, 4774, 90865, 7227, 6657, 8939, 1901, 23090	313	1729	16650	1.29218	1	0.513776	0.497059
GOTERM_BP_FAT	GO:0042594~response to starvation	7	2.07101	0.0683559	1312, 8644, 51100, 2752, 7157, 3992, 10991	313	153	16650	2.43375	1	0.514282	0.497548
GOTERM_BP_FAT	GO:0090189~regulation of branching involved in ureteric bud morphogenesis	3	0.887574	0.0684049	6608, 6662, 183	313	23	16650	6.93846	1	0.514282	0.497548
GOTERM_BP_FAT	GO:0033687~osteoblast proliferation	3	0.887574	0.0684049	25, 5364, 3685	313	23	16650	6.93846	1	0.514282	0.497548
GOTERM_BP_FAT	GO:0003007~heart morphogenesis	9	2.66272	0.0684947	57216, 6608, 6662, 2697, 53834, 4853, 2263, 6261, 1901	313	230	16650	2.08154	1	0.514282	0.497548
GOTERM_BP_FAT	GO:0046824~positive regulation of nucleocytoplasmic transport	6	1.77515	0.0691553	6608, 7157, 202151, 10411, 57506, 1956	313	117	16650	2.72794	1	0.518455	0.501585
GOTERM_BP_FAT	GO:0034329~cell junction assembly	8	2.36686	0.0700535	6385, 57669, 80139, 154796, 10979, 2697, 183, 2824	313	192	16650	2.21645	1	0.523635	0.506597
GOTERM_BP_FAT	GO:0000122~negative regulation of transcription from RNA polymerase II promoter	21	6.21302	0.0701775	7101, 7466, 6662, 7157, 6299, 26147, 22882, 63976, 2263, 5080, 169792, 1910, 5828, 138151, 6608, 23051, 6907, 4774, 7227, 6657, 7009	313	748	16650	1.49344	1	0.523635	0.506597
GOTERM_BP_FAT	GO:0007405~neuroblast proliferation	4	1.18343	0.0703012	6608, 2263, 5080, 85440	313	51	16650	4.17215	1	0.523635	0.506597
GOTERM_BP_FAT	GO:0043550~regulation of lipid kinase activity	4	1.18343	0.0703012	51100, 975, 5159, 2261	313	51	16650	4.17215	1	0.523635	0.506597
GOTERM_BP_FAT	GO:2000106~regulation of leukocyte apoptotic process	5	1.47929	0.0704812	57678, 3707, 7157, 558, 10461	313	83	16650	3.20451	1	0.523635	0.506597
GOTERM_BP_FAT	GO:0002028~regulation of sodium ion transport	5	1.47929	0.0704812	10768, 477, 9368, 183, 482	313	83	16650	3.20451	1	0.523635	0.506597
GOTERM_BP_FAT	GO:0010639~negative regulation of organelle organization	11	3.25444	0.0707873	10449, 5253, 2059, 10163, 8500, 55604, 22919, 25842, 4534, 3020, 1901	313	313	16650	1.86947	1	0.525121	0.508034
GOTERM_BP_FAT	GO:0001704~formation of primary germ layer	6	1.77515	0.0711658	79971, 57669, 3685, 2263, 6657, 3679	313	118	16650	2.70482	1	0.526413	0.509285
GOTERM_BP_FAT	GO:0070482~response to oxygen levels	11	3.25444	0.0720594	10449, 7157, 3709, 5764, 5159, 7009, 847, 6649, 6261, 219736, 57085	313	314	16650	1.86352	1	0.526413	0.509285
GOTERM_BP_FAT	GO:0010958~regulation of amino acid import	2	0.591716	0.0728807	477, 183	313	4	16650	26.5974	1	0.526413	0.509285
GOTERM_BP_FAT	GO:0070777~D-aspartate transport	2	0.591716	0.0728807	6506, 6507	313	4	16650	26.5974	1	0.526413	0.509285
GOTERM_BP_FAT	GO:0070779~D-aspartate import	2	0.591716	0.0728807	6506, 6507	313	4	16650	26.5974	1	0.526413	0.509285
GOTERM_BP_FAT	GO:1904528~positive regulation of microtubule binding	2	0.591716	0.0728807	25, 22919	313	4	16650	26.5974	1	0.526413	0.509285
GOTERM_BP_FAT	GO:0072093~metanephric renal vesicle formation	2	0.591716	0.0728807	6608, 6299	313	4	16650	26.5974	1	0.526413	0.509285
GOTERM_BP_FAT	GO:0046440~L-lysine metabolic process	2	0.591716	0.0728807	51268, 10157	313	4	16650	26.5974	1	0.526413	0.509285
GOTERM_BP_FAT	GO:0060737~prostate gland morphogenetic growth	2	0.591716	0.0728807	6662, 2263	313	4	16650	26.5974	1	0.526413	0.509285
GOTERM_BP_FAT	GO:0019474~L-lysine catabolic process to acetyl-CoA	2	0.591716	0.0728807	51268, 10157	313	4	16650	26.5974	1	0.526413	0.509285
GOTERM_BP_FAT	GO:0019477~L-lysine catabolic process	2	0.591716	0.0728807	51268, 10157	313	4	16650	26.5974	1	0.526413	0.509285
GOTERM_BP_FAT	GO:0014873~response to muscle activity involved in regulation of muscle adaptation	2	0.591716	0.0728807	57190, 183	313	4	16650	26.5974	1	0.526413	0.509285
GOTERM_BP_FAT	GO:0021914~negative regulation of smoothened signaling pathway involved in ventral spinal cord patterning	2	0.591716	0.0728807	5992, 7289	313	4	16650	26.5974	1	0.526413	0.509285
GOTERM_BP_FAT	GO:0060349~bone morphogenesis	5	1.47929	0.0729673	6662, 658, 2263, 2261, 3636	313	84	16650	3.16636	1	0.526413	0.509285
GOTERM_BP_FAT	GO:0051897~positive regulation of protein kinase B signaling	5	1.47929	0.0729673	8644, 558, 57462, 1956, 219736	313	84	16650	3.16636	1	0.526413	0.509285
GOTERM_BP_FAT	GO:0090407~organophosphate biosynthetic process	17	5.02959	0.0729847	7466, 64850, 8895, 3992, 2263, 2261, 1910, 51084, 57678, 56952, 136, 51100, 56994, 205, 117, 4534, 3636	313	572	16650	1.58097	1	0.526413	0.509285
GOTERM_BP_FAT	GO:0044089~positive regulation of cellular component biogenesis	14	4.14201	0.0730233	6385, 154796, 6662, 7157, 10163, 9780, 183, 1191, 57669, 23580, 51100, 55604, 10411, 1605	313	441	16650	1.68873	1	0.526413	0.509285
GOTERM_BP_FAT	GO:0051494~negative regulation of cytoskeleton organization	6	1.77515	0.0732081	2059, 10163, 8500, 55604, 22919, 1901	313	119	16650	2.6821	1	0.526413	0.509285
GOTERM_BP_FAT	GO:0060688~regulation of morphogenesis of a branching structure	4	1.18343	0.073615	6608, 6662, 2263, 183	313	52	16650	4.09191	1	0.526413	0.509285
GOTERM_BP_FAT	GO:0051966~regulation of synaptic transmission, glutamatergic	4	1.18343	0.073615	477, 2752, 4983, 1956	313	52	16650	4.09191	1	0.526413	0.509285
GOTERM_BP_FAT	GO:0014855~striated muscle cell proliferation	4	1.18343	0.073615	57190, 84466, 2697, 2263	313	52	16650	4.09191	1	0.526413	0.509285
GOTERM_BP_FAT	GO:0071277~cellular response to calcium ion	4	1.18343	0.073615	6263, 3707, 8644, 8895	313	52	16650	4.09191	1	0.526413	0.509285
GOTERM_BP_FAT	GO:0048799~organ maturation	3	0.887574	0.0737276	5364, 2261, 6261	313	24	16650	6.64936	1	0.526413	0.509285
GOTERM_BP_FAT	GO:0032801~receptor catabolic process	3	0.887574	0.0737276	51100, 54894, 84133	313	24	16650	6.64936	1	0.526413	0.509285
GOTERM_BP_FAT	GO:0035411~catenin import into nucleus	3	0.887574	0.0737276	9368, 183, 1956	313	24	16650	6.64936	1	0.526413	0.509285
GOTERM_BP_FAT	GO:0007263~nitric oxide mediated signal transduction	3	0.887574	0.0737276	23564, 23576, 183	313	24	16650	6.64936	1	0.526413	0.509285
GOTERM_BP_FAT	GO:0001763~morphogenesis of a branching structure	8	2.36686	0.0747436	57216, 6608, 6662, 6299, 2263, 183, 1605, 780	313	195	16650	2.18235	1	0.532898	0.515558
GOTERM_BP_FAT	GO:0044093~positive regulation of molecular function	44	13.0178	0.0749974	23328, 7164, 25, 7466, 5364, 81603, 9261, 2192, 57580, 6608, 80243, 57669, 136, 23580, 51100, 84249, 975, 57522, 117, 5159, 4983, 84168, 2905, 10411, 57506, 2946, 1956, 219736, 6385, 440503, 221938, 26269, 2263, 2261, 183, 482, 1191, 57216, 26084, 22919, 8613, 847, 85440, 1901	313	1840	16650	1.27205	1	0.533939	0.516565
GOTERM_BP_FAT	GO:0098869~cellular oxidant detoxification	5	1.47929	0.0754975	4257, 1728, 847, 6649, 2946	313	85	16650	3.12911	1	0.535243	0.517827
GOTERM_BP_FAT	GO:0045778~positive regulation of ossification	5	1.47929	0.0754975	23051, 2697, 54857, 658, 2824	313	85	16650	3.12911	1	0.535243	0.517827
GOTERM_BP_FAT	GO:0009890~negative regulation of biosynthetic process	37	10.9467	0.0755052	9444, 11160, 7101, 7466, 6299, 25842, 5080, 81603, 3020, 81628, 1910, 6608, 6907, 1956, 5253, 8644, 37, 6662, 7157, 26147, 2263, 22882, 63976, 23598, 169792, 5828, 138151, 23051, 80139, 2697, 3685, 4774, 7227, 6657, 7009, 23090, 10247	313	1504	16650	1.30865	1	0.535243	0.517827
GOTERM_BP_FAT	GO:0034613~cellular protein localization	39	11.5385	0.0758195	7289, 3782, 9368, 257364, 5080, 81603, 79971, 6608, 51100, 10979, 754, 975, 202151, 83871, 10411, 57506, 1956, 2824, 8644, 154796, 6662, 7157, 11031, 8500, 7159, 183, 583, 5828, 138151, 10768, 84236, 220296, 5764, 4038, 22919, 7227, 1605, 6717, 55914	313	1600	16650	1.29663	1	0.536702	0.519239
GOTERM_BP_FAT	GO:1901652~response to peptide	14	4.14201	0.0760495	8992, 11031, 3992, 28999, 183, 3030, 57085, 55970, 10768, 2697, 847, 1605, 3636, 55914	313	444	16650	1.67732	1	0.537561	0.52007
GOTERM_BP_FAT	GO:0061564~axon development	14	4.14201	0.0767053	7101, 25, 5364, 2263, 5080, 780, 57216, 4983, 4038, 658, 4756, 85440, 1605, 5803	313	445	16650	1.67355	1	0.541423	0.523806
GOTERM_BP_FAT	GO:0050885~neuromuscular process controlling balance	4	1.18343	0.0769971	25, 1200, 2905, 6507	313	53	16650	4.01471	1	0.541937	0.524303
GOTERM_BP_FAT	GO:1902305~regulation of sodium ion transmembrane transport	4	1.18343	0.0769971	477, 9368, 183, 482	313	53	16650	4.01471	1	0.541937	0.524303
GOTERM_BP_FAT	GO:0046661~male sex differentiation	7	2.07101	0.0771594	9289, 8644, 6662, 4257, 8879, 23598, 3020	313	158	16650	2.35674	1	0.542308	0.524662
GOTERM_BP_FAT	GO:0042391~regulation of membrane potential	12	3.5503	0.0773907	11094, 25, 53373, 477, 2697, 5764, 23620, 2905, 183, 482, 6717, 219736	313	360	16650	1.77316	1	0.543162	0.525488
GOTERM_BP_FAT	GO:0010498~proteasomal protein catabolic process	13	3.84615	0.0778887	11160, 7466, 7157, 130888, 1191, 54442, 2768, 23194, 6907, 4983, 90865, 4534, 55905	313	403	16650	1.71596	1	0.544542	0.526824
GOTERM_BP_FAT	GO:0001505~regulation of neurotransmitter levels	8	2.36686	0.0779745	223, 1312, 477, 2752, 8500, 4128, 2824, 6507	313	197	16650	2.1602	1	0.544542	0.526824
GOTERM_BP_FAT	GO:0021700~developmental maturation	9	2.66272	0.0780276	1910, 5364, 2697, 4774, 558, 2261, 1605, 6261, 1901	313	236	16650	2.02862	1	0.544542	0.526824
GOTERM_BP_FAT	GO:0043588~skin development	9	2.66272	0.0780276	57216, 6608, 8644, 6662, 4038, 2263, 5080, 1956, 6261	313	236	16650	2.02862	1	0.544542	0.526824
GOTERM_BP_FAT	GO:0072337~modified amino acid transport	3	0.887574	0.0791783	53919, 113235, 9368	313	25	16650	6.38339	1	0.548703	0.530849
GOTERM_BP_FAT	GO:0014808~release of sequestered calcium ion into cytosol by sarcoplasmic reticulum	3	0.887574	0.0791783	477, 2946, 6261	313	25	16650	6.38339	1	0.548703	0.530849
GOTERM_BP_FAT	GO:1903514~calcium ion transport from endoplasmic reticulum to cytosol	3	0.887574	0.0791783	477, 2946, 6261	313	25	16650	6.38339	1	0.548703	0.530849
GOTERM_BP_FAT	GO:0021871~forebrain regionalization	3	0.887574	0.0791783	9289, 2018, 5080	313	25	16650	6.38339	1	0.548703	0.530849
GOTERM_BP_FAT	GO:0090075~relaxation of muscle	3	0.887574	0.0791783	136, 477, 2946	313	25	16650	6.38339	1	0.548703	0.530849
GOTERM_BP_FAT	GO:0051247~positive regulation of protein metabolic process	37	10.9467	0.079456	23328, 7164, 25, 7466, 257364, 9261, 2192, 1910, 136, 754, 975, 5159, 84168, 10411, 55905, 57506, 1956, 219736, 6385, 6662, 7157, 221938, 26147, 2263, 2261, 183, 115825, 1191, 57216, 1489, 84236, 2697, 4038, 90865, 8613, 6657, 85440	313	1508	16650	1.30518	1	0.549857	0.531966
GOTERM_BP_FAT	GO:0051129~negative regulation of cellular component organization	18	5.32544	0.0802543	5253, 10163, 8500, 25842, 257364, 3020, 1191, 2192, 10449, 2059, 5764, 4038, 22919, 55604, 84168, 4534, 10411, 1901	313	624	16650	1.53447	1	0.552846	0.534858
GOTERM_BP_FAT	GO:0060425~lung morphogenesis	4	1.18343	0.0804465	57216, 6662, 2263, 1605	313	54	16650	3.94036	1	0.552846	0.534858
GOTERM_BP_FAT	GO:0090280~positive regulation of calcium ion import	4	1.18343	0.0804465	25, 5159, 2946, 6717	313	54	16650	3.94036	1	0.552846	0.534858
GOTERM_BP_FAT	GO:0097345~mitochondrial outer membrane permeabilization	4	1.18343	0.0804465	10449, 51100, 7157, 7159	313	54	16650	3.94036	1	0.552846	0.534858
GOTERM_BP_FAT	GO:0090183~regulation of kidney development	4	1.18343	0.0804465	6608, 6662, 5159, 183	313	54	16650	3.94036	1	0.552846	0.534858
GOTERM_BP_FAT	GO:1990748~cellular detoxification	5	1.47929	0.0806891	4257, 1728, 847, 6649, 2946	313	87	16650	3.05718	1	0.553744	0.535726
GOTERM_BP_FAT	GO:0070727~cellular macromolecule localization	39	11.5385	0.0809411	7289, 3782, 9368, 257364, 5080, 81603, 79971, 6608, 51100, 10979, 754, 975, 202151, 83871, 10411, 57506, 1956, 2824, 8644, 154796, 6662, 7157, 11031, 8500, 7159, 183, 583, 5828, 138151, 10768, 84236, 220296, 5764, 4038, 22919, 7227, 1605, 6717, 55914	313	1613	16650	1.28618	1	0.554087	0.536058
GOTERM_BP_FAT	GO:0045944~positive regulation of transcription from RNA polymerase II promoter	27	7.98817	0.080963	11160, 7101, 6299, 7003, 4772, 28999, 5080, 6608, 6907, 975, 84441, 658, 10991, 57506, 1956, 6760, 6662, 5992, 7157, 2263, 169792, 4774, 90865, 7227, 6657, 8939, 1901	313	1041	16650	1.37969	1	0.554087	0.536058
GOTERM_BP_FAT	GO:0012501~programmed cell death	44	13.0178	0.0811753	7164, 7101, 25, 7466, 9368, 23564, 9262, 1910, 81611, 6608, 58515, 51100, 754, 5159, 558, 658, 9812, 1956, 8644, 6662, 7157, 7159, 2263, 2261, 183, 1271, 1191, 57678, 138151, 10449, 3707, 84236, 2697, 5764, 3685, 8879, 10461, 90865, 10783, 4853, 1728, 6657, 847, 7009	313	1852	16650	1.26381	1	0.554772	0.536721
GOTERM_BP_FAT	GO:0006606~protein import into nucleus	10	2.95858	0.0817733	6608, 8644, 754, 9368, 7227, 183, 57506, 1605, 1956, 6717	313	280	16650	1.89982	1	0.55732	0.539186
GOTERM_BP_FAT	GO:0044744~protein targeting to nucleus	10	2.95858	0.0817733	6608, 8644, 754, 9368, 7227, 183, 57506, 1605, 1956, 6717	313	280	16650	1.89982	1	0.55732	0.539186
GOTERM_BP_FAT	GO:0034504~protein localization to nucleus	12	3.5503	0.0819517	6608, 8644, 6662, 754, 9368, 7227, 81603, 183, 57506, 1605, 1956, 6717	313	363	16650	1.75851	1	0.557767	0.539618
GOTERM_BP_FAT	GO:0022414~reproductive process	34	10.0592	0.0828972	9289, 9444, 6299, 3020, 2192, 1910, 1312, 117, 5654, 558, 8528, 658, 84168, 10991, 51, 55905, 1956, 5990, 8644, 6662, 5333, 2263, 23598, 183, 1271, 780, 583, 84236, 5764, 4257, 8879, 10461, 8613, 7802	313	1373	16650	1.31728	1	0.563428	0.545095
GOTERM_BP_FAT	GO:1902593~single-organism nuclear import	10	2.95858	0.0831259	6608, 8644, 754, 9368, 7227, 183, 57506, 1605, 1956, 6717	313	281	16650	1.89306	1	0.564207	0.545848
GOTERM_BP_FAT	GO:0006767~water-soluble vitamin metabolic process	5	1.47929	0.0833497	64087, 113235, 10840, 1727, 29968	313	88	16650	3.02244	1	0.56495	0.546567
GOTERM_BP_FAT	GO:0035264~multicellular organism growth	6	1.77515	0.0838944	583, 6608, 57678, 2263, 6506, 3020	313	124	16650	2.57395	1	0.56495	0.546567
GOTERM_BP_FAT	GO:0006066~alcohol metabolic process	10	2.95858	0.0839118	11160, 10449, 3707, 8644, 5333, 117, 217, 847, 1727, 3636	313	282	16650	1.88634	1	0.56495	0.546567
GOTERM_BP_FAT	GO:1902686~mitochondrial outer membrane permeabilization involved in programmed cell death	4	1.18343	0.0839619	10449, 51100, 7157, 7159	313	55	16650	3.86872	1	0.56495	0.546567
GOTERM_BP_FAT	GO:1902110~positive regulation of mitochondrial membrane permeability involved in apoptotic process	4	1.18343	0.0839619	10449, 51100, 7157, 7159	313	55	16650	3.86872	1	0.56495	0.546567
GOTERM_BP_FAT	GO:0019933~cAMP-mediated signaling	4	1.18343	0.0839619	6662, 9368, 117, 10411	313	55	16650	3.86872	1	0.56495	0.546567
GOTERM_BP_FAT	GO:0009891~positive regulation of biosynthetic process	42	12.426	0.0840346	11160, 7101, 7466, 6299, 7003, 4772, 28999, 23564, 25842, 5080, 9261, 6608, 6907, 136, 975, 117, 84441, 5159, 658, 10991, 57506, 1956, 64067, 6760, 5253, 6662, 5992, 7157, 440503, 2263, 63976, 23576, 183, 169792, 1191, 4774, 90865, 7227, 6657, 8939, 1901, 23090	313	1760	16650	1.26942	1	0.56495	0.546567
GOTERM_BP_FAT	GO:0000003~reproduction	34	10.0592	0.0845417	9289, 9444, 6299, 3020, 2192, 1910, 1312, 117, 5654, 558, 8528, 658, 84168, 10991, 51, 55905, 1956, 5990, 8644, 6662, 5333, 2263, 23598, 183, 1271, 780, 583, 84236, 5764, 4257, 8879, 10461, 8613, 7802	313	1375	16650	1.31536	1	0.56668	0.548242
GOTERM_BP_FAT	GO:0010880~regulation of release of sequestered calcium ion into cytosol by sarcoplasmic reticulum	3	0.887574	0.0847501	477, 2946, 6717	313	26	16650	6.13787	1	0.56668	0.548242
GOTERM_BP_FAT	GO:0061217~regulation of mesonephros development	3	0.887574	0.0847501	6608, 6662, 183	313	26	16650	6.13787	1	0.56668	0.548242
GOTERM_BP_FAT	GO:0007202~activation of phospholipase C activity	3	0.887574	0.0847501	117, 183, 1956	313	26	16650	6.13787	1	0.56668	0.548242
GOTERM_BP_FAT	GO:1903530~regulation of secretion by cell	18	5.32544	0.0852747	6385, 25, 1374, 183, 2192, 79971, 2746, 57678, 55540, 136, 2752, 2697, 3709, 90865, 7009, 10411, 1956, 6717	313	630	16650	1.51985	1	0.569419	0.550891
GOTERM_BP_FAT	GO:0051341~regulation of oxidoreductase activity	5	1.47929	0.0860529	25, 23564, 23576, 183, 1956	313	89	16650	2.98848	1	0.573069	0.554422
GOTERM_BP_FAT	GO:0090277~positive regulation of peptide hormone secretion	5	1.47929	0.0860529	2746, 2752, 2697, 1956, 6717	313	89	16650	2.98848	1	0.573069	0.554422
GOTERM_BP_FAT	GO:0009636~response to toxic substance	8	2.36686	0.0870086	4257, 5445, 5159, 1728, 847, 6649, 2946, 23657	313	202	16650	2.10673	1	0.577055	0.558279
GOTERM_BP_FAT	GO:0090276~regulation of peptide hormone secretion	8	2.36686	0.0870086	2746, 2752, 2697, 3709, 1374, 10411, 1956, 6717	313	202	16650	2.10673	1	0.577055	0.558279
GOTERM_BP_FAT	GO:0009790~embryo development	25	7.39645	0.0874014	6299, 7289, 9368, 26018, 5080, 2768, 79971, 6608, 57669, 2202, 3679, 1956, 219736, 6385, 154796, 6662, 5333, 2263, 57216, 2697, 3685, 4038, 8613, 6657, 1605	313	954	16650	1.394	1	0.577055	0.558279
GOTERM_BP_FAT	GO:0060070~canonical Wnt signaling pathway	10	2.95858	0.0874783	79971, 6608, 4163, 6907, 6662, 84133, 4038, 8613, 2263, 6657	313	284	16650	1.87306	1	0.577055	0.558279
GOTERM_BP_FAT	GO:0009416~response to light stimulus	10	2.95858	0.0874783	84236, 477, 7157, 5764, 51435, 847, 6506, 1956, 6738, 6507	313	284	16650	1.87306	1	0.577055	0.558279
GOTERM_BP_FAT	GO:0006611~protein export from nucleus	4	1.18343	0.0875419	10768, 7157, 202151, 10411	313	56	16650	3.79963	1	0.577055	0.558279
GOTERM_BP_FAT	GO:0048747~muscle fiber development	4	1.18343	0.0875419	6608, 57190, 57462, 6261	313	56	16650	3.79963	1	0.577055	0.558279
GOTERM_BP_FAT	GO:0045165~cell fate commitment	9	2.66272	0.0875846	6608, 7101, 6662, 7227, 4853, 2263, 6657, 5080, 85440	313	243	16650	1.97018	1	0.577055	0.558279
GOTERM_BP_FAT	GO:0031175~neuron projection development	22	6.50888	0.0888439	6383, 7101, 25, 5364, 2263, 5080, 57580, 780, 57216, 80243, 2697, 5764, 4983, 4038, 658, 4756, 85440, 1605, 4735, 1956, 5803, 10611	313	817	16650	1.43242	1	0.582658	0.563699
GOTERM_BP_FAT	GO:0007409~axonogenesis	13	3.84615	0.0893335	7101, 25, 5364, 2263, 5080, 57216, 4983, 4038, 658, 4756, 85440, 1605, 5803	313	413	16650	1.67442	1	0.582658	0.563699
GOTERM_BP_FAT	GO:0031327~negative regulation of cellular biosynthetic process	36	10.6509	0.0897398	9444, 11160, 7101, 7466, 6299, 25842, 5080, 81603, 3020, 81628, 1910, 6608, 6907, 1956, 5253, 8644, 37, 6662, 7157, 26147, 2263, 22882, 63976, 23598, 169792, 5828, 138151, 23051, 80139, 2697, 4774, 7227, 6657, 7009, 23090, 10247	313	1480	16650	1.29393	1	0.582658	0.563699
GOTERM_BP_FAT	GO:0032409~regulation of transporter activity	8	2.36686	0.0898197	57190, 10768, 477, 9368, 183, 2946, 482, 6717	313	204	16650	2.08607	1	0.582658	0.563699
GOTERM_BP_FAT	GO:1902837~amino acid import into cell	2	0.591716	0.0902579	477, 183	313	5	16650	21.278	1	0.582658	0.563699
GOTERM_BP_FAT	GO:0048143~astrocyte activation	2	0.591716	0.0902579	6608, 1956	313	5	16650	21.278	1	0.582658	0.563699
GOTERM_BP_FAT	GO:0014816~skeletal muscle satellite cell differentiation	2	0.591716	0.0902579	57190, 84466	313	5	16650	21.278	1	0.582658	0.563699
GOTERM_BP_FAT	GO:0045329~carnitine biosynthetic process	2	0.591716	0.0902579	223, 8424	313	5	16650	21.278	1	0.582658	0.563699
GOTERM_BP_FAT	GO:0035787~cell migration involved in kidney development	2	0.591716	0.0902579	57216, 5159	313	5	16650	21.278	1	0.582658	0.563699
GOTERM_BP_FAT	GO:0042420~dopamine catabolic process	2	0.591716	0.0902579	1312, 4128	313	5	16650	21.278	1	0.582658	0.563699
GOTERM_BP_FAT	GO:0006931~substrate-dependent cell migration, cell attachment to substrate	2	0.591716	0.0902579	57669, 2192	313	5	16650	21.278	1	0.582658	0.563699
GOTERM_BP_FAT	GO:0080184~response to phenylpropanoid	2	0.591716	0.0902579	847, 1956	313	5	16650	21.278	1	0.582658	0.563699
GOTERM_BP_FAT	GO:0001666~response to hypoxia	10	2.95858	0.0902818	10449, 7157, 3709, 5764, 7009, 847, 6649, 6261, 219736, 57085	313	286	16650	1.85996	1	0.582658	0.563699
GOTERM_BP_FAT	GO:1901890~positive regulation of cell junction assembly	3	0.887574	0.0904368	6385, 57669, 183	313	27	16650	5.91054	1	0.582658	0.563699
GOTERM_BP_FAT	GO:0021846~cell proliferation in forebrain	3	0.887574	0.0904368	2018, 2263, 85440	313	27	16650	5.91054	1	0.582658	0.563699
GOTERM_BP_FAT	GO:1901020~negative regulation of calcium ion transmembrane transporter activity	3	0.887574	0.0904368	477, 2946, 6717	313	27	16650	5.91054	1	0.582658	0.563699
GOTERM_BP_FAT	GO:0060314~regulation of ryanodine-sensitive calcium-release channel activity	3	0.887574	0.0904368	57190, 2946, 6717	313	27	16650	5.91054	1	0.582658	0.563699
GOTERM_BP_FAT	GO:0050768~negative regulation of neurogenesis	9	2.66272	0.0906356	1910, 9289, 7101, 6662, 5764, 4038, 22882, 6657, 5080	313	245	16650	1.9541	1	0.583179	0.564204
GOTERM_BP_FAT	GO:0035794~positive regulation of mitochondrial membrane permeability	4	1.18343	0.0911855	10449, 51100, 7157, 7159	313	57	16650	3.73297	1	0.584426	0.56541
GOTERM_BP_FAT	GO:0072523~purine-containing compound catabolic process	4	1.18343	0.0911855	56952, 10768, 847, 10411	313	57	16650	3.73297	1	0.584426	0.56541
GOTERM_BP_FAT	GO:0014909~smooth muscle cell migration	4	1.18343	0.0911855	5159, 183, 85440, 780	313	57	16650	3.73297	1	0.584426	0.56541
GOTERM_BP_FAT	GO:0050767~regulation of neurogenesis	19	5.6213	0.0913018	9289, 6383, 7101, 25, 5364, 6662, 221938, 22882, 5080, 57580, 1910, 6608, 221074, 5764, 4038, 6657, 85440, 5803, 10611	313	682	16650	1.48197	1	0.584426	0.56541
GOTERM_BP_FAT	GO:0098754~detoxification	5	1.47929	0.0915858	4257, 1728, 847, 6649, 2946	313	91	16650	2.9228	1	0.584731	0.565705
GOTERM_BP_FAT	GO:0051899~membrane depolarization	5	1.47929	0.0915858	11094, 25, 53373, 477, 2697	313	91	16650	2.9228	1	0.584731	0.565705
GOTERM_BP_FAT	GO:0065009~regulation of molecular function	64	18.9349	0.0918838	23328, 7164, 23564, 81603, 9261, 2192, 57580, 81611, 80243, 57669, 477, 84249, 117, 84168, 9812, 2905, 10411, 57506, 2946, 57190, 154796, 23576, 482, 1191, 83987, 26084, 1266, 22919, 8613, 847, 7009, 85440, 4735, 6717, 1901, 25, 7466, 5364, 9368, 1910, 6608, 136, 23580, 51100, 57522, 975, 5159, 4983, 1956, 219736, 6385, 7157, 440503, 221938, 26269, 2263, 183, 2261, 57216, 10768, 5764, 6657, 1728,…	313	2863	16650	1.18913	1	0.585877	0.566814
GOTERM_BP_FAT	GO:0019216~regulation of lipid metabolic process	10	2.95858	0.0924341	11160, 8644, 37, 51100, 440503, 975, 5159, 1374, 2261, 183	313	287	16650	1.85348	1	0.588628	0.569475
GOTERM_BP_FAT	GO:0032388~positive regulation of intracellular transport	10	2.95858	0.0936437	6608, 23209, 136, 51100, 7157, 3782, 202151, 10411, 57506, 1956	313	288	16650	1.84704	1	0.595564	0.576186
GOTERM_BP_FAT	GO:0001658~branching involved in ureteric bud morphogenesis	4	1.18343	0.0948912	6608, 6662, 6299, 183	313	58	16650	3.66861	1	0.60118	0.581618
GOTERM_BP_FAT	GO:1903725~regulation of phospholipid metabolic process	4	1.18343	0.0948912	51100, 975, 5159, 2261	313	58	16650	3.66861	1	0.60118	0.581618
GOTERM_BP_FAT	GO:0006636~unsaturated fatty acid biosynthetic process	4	1.18343	0.0948912	8644, 3992, 54898, 60481	313	58	16650	3.66861	1	0.60118	0.581618
GOTERM_BP_FAT	GO:0002791~regulation of peptide secretion	8	2.36686	0.0951775	2746, 2752, 2697, 3709, 1374, 10411, 1956, 6717	313	207	16650	2.05584	1	0.602223	0.582628
GOTERM_BP_FAT	GO:0016125~sterol metabolic process	6	1.77515	0.0953577	285440, 11160, 10449, 1593, 847, 1727	313	129	16650	2.47418	1	0.602593	0.582985
GOTERM_BP_FAT	GO:0031113~regulation of microtubule polymerization	3	0.887574	0.096232	25, 221074, 22919	313	28	16650	5.69945	1	0.603493	0.583856
GOTERM_BP_FAT	GO:0002053~positive regulation of mesenchymal cell proliferation	3	0.887574	0.096232	6608, 6662, 2263	313	28	16650	5.69945	1	0.603493	0.583856
GOTERM_BP_FAT	GO:0006884~cell volume homeostasis	3	0.887574	0.096232	10723, 56262, 361	313	28	16650	5.69945	1	0.603493	0.583856
GOTERM_BP_FAT	GO:0036465~synaptic vesicle recycling	3	0.887574	0.096232	85439, 4983, 5338	313	28	16650	5.69945	1	0.603493	0.583856
GOTERM_BP_FAT	GO:0046320~regulation of fatty acid oxidation	3	0.887574	0.096232	37, 440503, 1374	313	28	16650	5.69945	1	0.603493	0.583856
GOTERM_BP_FAT	GO:0006760~folic acid-containing compound metabolic process	3	0.887574	0.096232	113235, 51268, 10840	313	28	16650	5.69945	1	0.603493	0.583856
GOTERM_BP_FAT	GO:0002793~positive regulation of peptide secretion	5	1.47929	0.0972844	2746, 2752, 2697, 1956, 6717	313	93	16650	2.85994	1	0.60932	0.589494
GOTERM_BP_FAT	GO:0034330~cell junction organization	9	2.66272	0.0974361	144100, 6385, 57669, 80139, 154796, 10979, 2697, 183, 2824	313	249	16650	1.92271	1	0.609499	0.589667
GOTERM_BP_FAT	GO:0032940~secretion by cell	25	7.39645	0.0975868	25, 2192, 79971, 2746, 55540, 136, 558, 6506, 10411, 1956, 6507, 6385, 11031, 8500, 1374, 183, 1191, 57678, 2752, 2697, 3709, 10461, 90865, 7009, 6717	313	966	16650	1.37668	1	0.609671	0.589833
GOTERM_BP_FAT	GO:0001932~regulation of protein phosphorylation	32	9.46746	0.0985128	23328, 7164, 25, 9368, 5080, 9261, 2192, 1910, 136, 975, 5159, 10411, 57506, 1956, 219736, 6385, 6662, 7157, 221938, 2263, 2261, 183, 115825, 1191, 57216, 1489, 3707, 4038, 8613, 6657, 85440, 1605	313	1300	16650	1.30941	1	0.612795	0.592855
GOTERM_BP_FAT	GO:0071396~cellular response to lipid	15	4.43787	0.0985218	23328, 23209, 7101, 25, 8644, 6662, 1374, 57088, 1910, 6608, 80139, 477, 5764, 558, 1956	313	509	16650	1.56763	1	0.612795	0.592855
GOTERM_BP_FAT	GO:1903508~positive regulation of nucleic acid-templated transcription	33	9.76331	0.0985821	11160, 7101, 6299, 7003, 4772, 28999, 25842, 5080, 6608, 6907, 975, 84441, 658, 10991, 57506, 1956, 64067, 6760, 5253, 6662, 5992, 7157, 2263, 63976, 183, 169792, 4774, 90865, 7227, 6657, 8939, 1901, 23090	313	1349	16650	1.30128	1	0.612795	0.592855
GOTERM_BP_FAT	GO:0045893~positive regulation of transcription, DNA-templated	33	9.76331	0.0985821	11160, 7101, 6299, 7003, 4772, 28999, 25842, 5080, 6608, 6907, 975, 84441, 658, 10991, 57506, 1956, 64067, 6760, 5253, 6662, 5992, 7157, 2263, 63976, 183, 169792, 4774, 90865, 7227, 6657, 8939, 1901, 23090	313	1349	16650	1.30128	1	0.612795	0.592855
GOTERM_BP_FAT	GO:0090087~regulation of peptide transport	8	2.36686	0.0990317	2746, 2752, 2697, 3709, 1374, 10411, 1956, 6717	313	209	16650	2.03617	1	0.614817	0.594811

## Sheet: S3
Supplementary Table S3. Enrichment Analysis by DAVID of hub genes of co-expression module brown
Category	Term	Count	X.	p-value	Genes	List.Total	Pop.Hits	Pop.Total	Fold.Enrichment	Bonferroni	Benjamini	pFDR
GOTERM_BP_FAT	GO:0007166~cell surface receptor signaling pathway	52	41.6	2.03263e-12	6672, 4055, 64114, 64359, 9180, 7040, 7041, 633, 6788, 5698, 4323, 94, 3678, 10410, 7132, 9111, 3090, 11030, 10581, 5355, 26524, 5829, 123920, 2633, 10627, 196527, 567, 51135, 920, 928, 50848, 22856, 9961, 4792, 10272, 6774, 3384, 3383, 2321, 11167, 64065, 7431, 5970, 5696, 1495, 387, 3107, 3106, 2013, 6776, 5327, 8519	119	2669	16650	2.72598	6.27056e-09	6.27068e-09	5.78285e-09
GOTERM_BP_FAT	GO:0010033~response to organic substance	52	41.6	1.74869e-11	8531, 6672, 4055, 9180, 7040, 7041, 677, 633, 6667, 5698, 4323, 10298, 94, 3678, 10410, 7132, 9111, 8463, 10581, 5355, 5872, 26524, 7050, 5829, 2633, 567, 51135, 83666, 920, 928, 50848, 4791, 4792, 10272, 6774, 3383, 2321, 11167, 9516, 7076, 5970, 5696, 1495, 387, 3107, 3106, 302, 6776, 308, 3987, 706, 8519	119	2822	16650	2.57818	5.39471e-08	2.69735e-08	2.48751e-08
GOTERM_BP_FAT	GO:0071310~cellular response to organic substance	45	36	2.72895e-11	50848, 8531, 6672, 4055, 4792, 10272, 6774, 9180, 7040, 3383, 7041, 677, 633, 2321, 5698, 6667, 94, 11167, 9516, 10298, 3678, 10410, 7132, 9111, 8463, 5970, 5696, 10581, 5355, 5872, 1495, 26524, 7050, 387, 5829, 3107, 2633, 3106, 567, 51135, 6776, 706, 3987, 8519, 928	119	2186	16650	2.88025	8.41881e-08	2.80627e-08	2.58795e-08
GOTERM_BP_FAT	GO:0034097~response to cytokine	27	21.6	5.20252e-11	8531, 6672, 4791, 4055, 4792, 6774, 9180, 3383, 677, 633, 5698, 10410, 7132, 7076, 9111, 5970, 5696, 10581, 5355, 3107, 2633, 3106, 83666, 567, 51135, 6776, 8519	119	802	16650	4.71039	1.60498e-07	4.01244e-08	3.70029e-08
GOTERM_BP_FAT	GO:0070887~cellular response to chemical stimulus	48	38.4	3.32123e-10	50848, 8531, 6672, 4055, 4792, 10272, 6774, 9180, 7040, 3383, 7041, 1017, 677, 633, 2321, 5698, 6667, 94, 11167, 9516, 10298, 3678, 10410, 7132, 9111, 8463, 5970, 5696, 10581, 5355, 5872, 1495, 26524, 25932, 7050, 387, 5829, 3107, 2633, 3106, 196527, 567, 51135, 6776, 706, 3987, 8519, 928	119	2648	16650	2.53624	1.0246e-06	2.0492e-07	1.88978e-07
GOTERM_BP_FAT	GO:0071345~cellular response to cytokine stimulus	24	19.2	7.38005e-10	7132, 8531, 6672, 9111, 4055, 4792, 5970, 5696, 5355, 10581, 6774, 9180, 3383, 3107, 3106, 2633, 677, 567, 633, 51135, 5698, 6776, 10410, 8519	119	706	16650	4.75635	2.27674e-06	3.79457e-07	3.49937e-07
GOTERM_BP_FAT	GO:0019221~cytokine-mediated signaling pathway	21	16.8	1.93119e-09	7132, 6672, 9111, 4055, 5970, 5696, 5355, 10581, 6774, 9180, 3383, 3107, 3106, 2633, 567, 633, 51135, 5698, 6776, 10410, 8519	119	554	16650	5.30367	5.95771e-06	8.51103e-07	7.84891e-07
GOTERM_BP_FAT	GO:0034330~cell junction organization	15	12	2.5464e-09	50848, 64065, 7145, 5872, 1495, 7040, 387, 389, 51564, 4323, 94, 7408, 3678, 3987, 928	119	249	16650	8.42867	7.85562e-06	9.81957e-07	9.05565e-07
GOTERM_BP_FAT	GO:0044764~multi-organism cellular process	27	21.6	3.28007e-09	50848, 6890, 6672, 6993, 4055, 4792, 6774, 7040, 3383, 79792, 5698, 6667, 3678, 10410, 7132, 7431, 5970, 5696, 10581, 100507436, 387, 3107, 2633, 3106, 567, 920, 8519	119	973	16650	3.88256	1.0119e-05	1.12433e-06	1.03687e-06
GOTERM_BP_FAT	GO:0034329~cell junction assembly	13	10.4	1.15129e-08	50848, 7145, 5872, 1495, 387, 389, 51564, 4323, 94, 7408, 3678, 3987, 928	119	192	16650	9.47348	3.55167e-05	3.55174e-06	3.27543e-06
GOTERM_BP_FAT	GO:0016032~viral process	26	20.8	1.32331e-08	50848, 6890, 6672, 6993, 4055, 4792, 6774, 7040, 3383, 5698, 6667, 3678, 10410, 7132, 7431, 5970, 5696, 10581, 100507436, 387, 3107, 2633, 3106, 567, 920, 8519	119	966	16650	3.76585	4.08234e-05	3.71129e-06	3.42257e-06
GOTERM_BP_FAT	GO:0044419~interspecies interaction between organisms	26	20.8	2.5198e-08	50848, 6890, 6672, 6993, 4055, 4792, 6774, 7040, 3383, 5698, 6667, 3678, 10410, 7132, 7431, 5970, 5696, 10581, 100507436, 387, 3107, 2633, 3106, 567, 920, 8519	119	998	16650	3.64511	7.77327e-05	5.97967e-06	5.51448e-06
GOTERM_BP_FAT	GO:0044403~symbiosis, encompassing mutualism through parasitism	26	20.8	2.5198e-08	50848, 6890, 6672, 6993, 4055, 4792, 6774, 7040, 3383, 5698, 6667, 3678, 10410, 7132, 7431, 5970, 5696, 10581, 100507436, 387, 3107, 2633, 3106, 567, 920, 8519	119	998	16650	3.64511	7.77327e-05	5.97967e-06	5.51448e-06
GOTERM_BP_FAT	GO:0009966~regulation of signal transduction	45	36	3.30285e-08	9322, 22856, 8531, 6672, 6993, 4055, 4792, 10272, 64114, 6774, 64359, 7040, 3383, 7041, 1017, 51564, 633, 2321, 5698, 6788, 4323, 94, 9516, 3678, 7132, 7076, 3090, 11030, 5970, 5696, 1495, 221178, 114897, 26524, 387, 5829, 2633, 123920, 389, 10848, 302, 51135, 920, 2013, 51776	119	2728	16650	2.308	0.000101888	7.27806e-06	6.71186e-06
GOTERM_BP_FAT	GO:0016477~cell migration	28	22.4	4.41661e-08	50848, 6672, 7145, 6774, 7040, 3383, 80781, 51564, 2321, 4323, 94, 10298, 3678, 7076, 5872, 221178, 2683, 25932, 387, 389, 83666, 196527, 51135, 2013, 6776, 5327, 706, 8519	119	1184	16650	3.30882	0.000136243	9.08349e-06	8.37683e-06
GOTERM_BP_FAT	GO:0040011~locomotion	32	25.6	5.32437e-08	50848, 6672, 7145, 6774, 7040, 3383, 80781, 51564, 2321, 4323, 94, 10298, 3678, 7076, 5355, 5872, 1495, 221178, 2683, 25932, 387, 123920, 389, 83666, 196527, 51135, 2013, 6776, 5327, 7408, 706, 8519	119	1530	16650	2.92635	0.000164243	1.0266e-05	9.46739e-06
GOTERM_BP_FAT	GO:0048870~cell motility	29	23.2	1.26701e-07	50848, 6672, 7145, 6774, 7040, 3383, 80781, 51564, 2321, 4323, 94, 10298, 3678, 7076, 5872, 1495, 221178, 2683, 25932, 387, 389, 83666, 196527, 51135, 2013, 6776, 5327, 706, 8519	119	1330	16650	3.0508	0.000390797	2.15713e-05	1.98931e-05
GOTERM_BP_FAT	GO:0051674~localization of cell	29	23.2	1.26701e-07	50848, 6672, 7145, 6774, 7040, 3383, 80781, 51564, 2321, 4323, 94, 10298, 3678, 7076, 5872, 1495, 221178, 2683, 25932, 387, 389, 83666, 196527, 51135, 2013, 6776, 5327, 706, 8519	119	1330	16650	3.0508	0.000390797	2.15713e-05	1.98931e-05
GOTERM_BP_FAT	GO:0023051~regulation of signaling	47	37.6	1.32854e-07	9322, 22856, 8531, 9961, 6672, 6993, 4055, 4792, 10272, 64114, 6774, 64359, 7040, 3383, 7041, 1017, 51564, 633, 2321, 5698, 6788, 4323, 94, 9516, 3678, 7132, 7076, 3090, 11030, 5970, 5696, 1495, 221178, 114897, 26524, 387, 5829, 2633, 123920, 389, 10848, 302, 51135, 920, 2013, 6513, 51776	119	3070	16650	2.14204	0.000409771	2.15713e-05	1.98931e-05
GOTERM_BP_FAT	GO:0009611~response to wounding	20	16	1.4397e-07	7076, 1495, 2683, 57572, 114897, 7040, 1192, 387, 389, 10627, 302, 677, 196527, 30846, 5327, 308, 94, 3678, 706, 928	119	649	16650	4.31174	0.000444049	2.22074e-05	2.04797e-05
GOTERM_BP_FAT	GO:0051241~negative regulation of multicellular organismal process	25	20	1.54071e-07	22856, 8531, 6672, 6993, 4792, 10272, 6774, 7040, 677, 51564, 6788, 94, 7076, 7431, 9111, 1495, 114897, 387, 2633, 302, 567, 5327, 308, 706, 2615	119	1017	16650	3.43943	0.000475196	2.25573e-05	2.08025e-05
GOTERM_BP_FAT	GO:0006952~defense response	31	24.8	1.60863e-07	50848, 6890, 6672, 4791, 4055, 4792, 6774, 9180, 3384, 7040, 3383, 79792, 26471, 5698, 10410, 7132, 9111, 5970, 5696, 10581, 100507436, 2683, 3107, 2633, 3106, 83666, 196527, 567, 51135, 920, 8519	119	1518	16650	2.85731	0.000496138	2.25573e-05	2.08025e-05
GOTERM_BP_FAT	GO:0010646~regulation of cell communication	46	36.8	2.34185e-07	9322, 22856, 8531, 6672, 6993, 4055, 4792, 10272, 64114, 6774, 64359, 7040, 3383, 7041, 1017, 51564, 633, 2321, 5698, 6788, 4323, 94, 9516, 3678, 7132, 7076, 3090, 11030, 5970, 5696, 1495, 221178, 114897, 26524, 387, 5829, 2633, 123920, 389, 10848, 302, 51135, 920, 2013, 6513, 51776	119	3020	16650	2.13117	0.000722201	3.14114e-05	2.89677e-05
GOTERM_BP_FAT	GO:0045216~cell-cell junction organization	12	9.6	4.22909e-07	50848, 64065, 387, 389, 5872, 51564, 4323, 1495, 94, 7040, 3987, 928	119	218	16650	7.7018	0.00130382	5.43614e-05	5.01323e-05
GOTERM_BP_FAT	GO:0042127~regulation of cell proliferation	30	24	8.80658e-07	4055, 4792, 6774, 9180, 7040, 7041, 1017, 80781, 26471, 677, 2321, 6788, 94, 7132, 7076, 5970, 1495, 2683, 387, 302, 2014, 51135, 920, 2013, 6776, 706, 3987, 8519, 928, 2615	119	1552	16650	2.70456	0.00271314	0.000108673	0.000100219
GOTERM_BP_FAT	GO:0032268~regulation of cellular protein metabolic process	38	30.4	1.18628e-06	8531, 9961, 4055, 4792, 6774, 64359, 7040, 3383, 1017, 26471, 1992, 677, 633, 2321, 5698, 6788, 4323, 94, 3678, 57409, 64065, 7132, 7076, 9111, 11030, 5696, 114897, 26524, 387, 2633, 302, 920, 2013, 5269, 900, 51776, 5327, 706	119	2346	16650	2.26633	0.00365299	0.000137867	0.000127142
GOTERM_BP_FAT	GO:0035556~intracellular signal transduction	41	32.8	1.20662e-06	9322, 8531, 6672, 7145, 4791, 4055, 4792, 6016, 6774, 7040, 3383, 1017, 26471, 677, 51564, 633, 2321, 5698, 6788, 9516, 64065, 7132, 148170, 9111, 8463, 3090, 5970, 5696, 5872, 221178, 114897, 26524, 57572, 387, 2633, 389, 10848, 51135, 920, 6776, 51776	119	2657	16650	2.15903	0.00371549	0.000137867	0.000127142
GOTERM_BP_FAT	GO:0042060~wound healing	17	13.6	1.38176e-06	7076, 2683, 57572, 114897, 7040, 1192, 387, 389, 10627, 302, 196527, 30846, 5327, 308, 94, 3678, 928	119	542	16650	4.38851	0.00425367	0.000152241	0.000140397
GOTERM_BP_FAT	GO:0045087~innate immune response	21	16.8	1.59173e-06	6672, 9111, 4791, 4792, 5970, 5696, 10581, 100507436, 3384, 7040, 3383, 79792, 3107, 3106, 2633, 83666, 567, 51135, 5698, 10410, 8519	119	836	16650	3.51464	0.00489846	0.000169327	0.000156154
GOTERM_BP_FAT	GO:0007155~cell adhesion	31	24.8	1.77322e-06	50848, 10272, 3384, 7040, 3383, 7041, 80781, 677, 4323, 8407, 94, 10298, 3678, 64065, 100507436, 1495, 2683, 114897, 1192, 5829, 2633, 10848, 10627, 302, 567, 920, 2013, 7408, 3987, 928, 2615	119	1699	16650	2.55291	0.00545545	0.000177206	0.00016342
GOTERM_BP_FAT	GO:0006928~movement of cell or subcellular component	32	25.6	1.81236e-06	50848, 6672, 7145, 6774, 7040, 3383, 80781, 51564, 2321, 4323, 94, 10298, 3678, 7076, 7431, 5872, 1495, 221178, 2683, 25932, 387, 389, 83666, 196527, 51135, 2013, 6776, 5327, 7408, 706, 8519, 928	119	1795	16650	2.49432	0.00557553	0.000177206	0.00016342
GOTERM_BP_FAT	GO:0051701~interaction with host	10	8	1.83811e-06	50848, 6890, 6993, 10581, 920, 7040, 3383, 3678, 10410, 8519	119	158	16650	8.85544	0.00565454	0.000177206	0.00016342
GOTERM_BP_FAT	GO:0022610~biological adhesion	31	24.8	1.90754e-06	50848, 10272, 3384, 7040, 3383, 7041, 80781, 677, 4323, 8407, 94, 10298, 3678, 64065, 100507436, 1495, 2683, 114897, 1192, 5829, 2633, 10848, 10627, 302, 567, 920, 2013, 7408, 3987, 928, 2615	119	1705	16650	2.54393	0.0058675	0.000178326	0.000164453
GOTERM_BP_FAT	GO:0034341~response to interferon-gamma	10	8	2.14838e-06	6672, 3107, 9111, 3106, 2633, 10581, 567, 3383, 10410, 8519	119	161	16650	8.69043	0.00660586	0.000189856	0.000175086
GOTERM_BP_FAT	GO:0072659~protein localization to plasma membrane	11	8.8	2.15395e-06	50848, 7132, 2633, 10627, 302, 5872, 129303, 64114, 2013, 30846, 7040	119	207	16650	7.43515	0.00662293	0.000189856	0.000175086
GOTERM_BP_FAT	GO:0051246~regulation of protein metabolic process	39	31.2	2.25479e-06	8531, 9961, 4055, 4792, 6774, 64359, 7040, 3383, 1017, 26471, 1992, 677, 633, 2321, 5698, 6788, 4323, 94, 3678, 57409, 64065, 7132, 7076, 9111, 11030, 5970, 5696, 114897, 26524, 387, 2633, 302, 920, 2013, 5269, 900, 51776, 5327, 706	119	2512	16650	2.17226	0.00693189	0.000193223	0.000178191
GOTERM_BP_FAT	GO:0045595~regulation of cell differentiation	29	23.2	2.576e-06	6993, 4792, 10272, 6774, 7040, 7041, 4904, 677, 51564, 6788, 4323, 30846, 94, 7132, 7431, 8463, 5970, 1495, 1052, 1192, 387, 2633, 3106, 10848, 567, 2013, 706, 3987, 8519	119	1544	16650	2.62796	0.00791546	0.000214782	0.000198073
GOTERM_BP_FAT	GO:0048585~negative regulation of response to stimulus	27	21.6	2.76422e-06	8531, 4792, 10272, 64114, 64359, 7040, 3383, 7041, 51564, 633, 5698, 6788, 4323, 9516, 7132, 9111, 3090, 5970, 5696, 100507436, 1495, 114897, 26524, 2633, 3106, 302, 5327	119	1369	16650	2.75948	0.00849137	0.000224411	0.000206953
GOTERM_BP_FAT	GO:0051270~regulation of cellular component movement	20	16	3.46408e-06	7076, 6672, 6774, 1495, 221178, 2683, 7040, 25932, 3383, 387, 80781, 51564, 196527, 2321, 2013, 4323, 6776, 94, 3678, 8519	119	802	16650	3.48918	0.0106298	0.000274017	0.0002527
GOTERM_BP_FAT	GO:0008219~cell death	33	26.4	3.85702e-06	8531, 6672, 4055, 4792, 64114, 6774, 7040, 3383, 79792, 80781, 26471, 677, 6788, 9516, 10298, 3678, 64065, 7132, 7076, 8463, 3090, 5970, 1495, 2683, 26524, 25932, 10848, 2014, 196527, 2013, 51776, 308, 706	119	1958	16650	2.35813	0.0118284	0.000297472	0.00027433
GOTERM_BP_FAT	GO:2000145~regulation of cell motility	19	15.2	4.16342e-06	7076, 6672, 6774, 1495, 221178, 7040, 25932, 3383, 387, 80781, 51564, 196527, 2321, 2013, 4323, 6776, 94, 3678, 8519	119	736	16650	3.61196	0.012762	0.000313272	0.0002889
GOTERM_BP_FAT	GO:0007009~plasma membrane organization	12	9.6	4.39261e-06	50848, 7132, 2633, 10627, 302, 5872, 129303, 196527, 64114, 2013, 30846, 7040	119	277	16650	6.06134	0.0134598	0.000322647	0.000297547
GOTERM_BP_FAT	GO:0060429~epithelium development	23	18.4	4.61067e-06	50848, 7132, 7431, 8463, 5970, 5696, 5872, 2683, 26524, 7040, 25932, 3383, 387, 80781, 389, 677, 5698, 4323, 6788, 8407, 94, 7408, 3678	119	1060	16650	3.03591	0.0141233	0.000330788	0.000305054
GOTERM_BP_FAT	GO:1990778~protein localization to cell periphery	11	8.8	4.72024e-06	50848, 7132, 2633, 10627, 302, 5872, 129303, 64114, 2013, 30846, 7040	119	226	16650	6.81007	0.0144565	0.000330953	0.000305206
GOTERM_BP_FAT	GO:0030334~regulation of cell migration	18	14.4	6.54173e-06	7076, 6672, 6774, 221178, 7040, 25932, 3383, 387, 80781, 51564, 196527, 2321, 2013, 4323, 6776, 94, 3678, 8519	119	685	16650	3.67662	0.019979	0.000448472	0.000413583
GOTERM_BP_FAT	GO:2000026~regulation of multicellular organismal development	30	24	6.98246e-06	8531, 6672, 6993, 4792, 10272, 6774, 7040, 7041, 26471, 677, 51564, 2321, 5698, 6788, 4323, 94, 3678, 7132, 7076, 7431, 5970, 5696, 1495, 2683, 387, 3106, 196527, 567, 2013, 706	119	1721	16650	2.43898	0.0213106	0.00046828	0.00043185
GOTERM_BP_FAT	GO:0040012~regulation of locomotion	19	15.2	7.48861e-06	7076, 6672, 6774, 1495, 221178, 7040, 25932, 3383, 387, 80781, 51564, 196527, 2321, 2013, 4323, 6776, 94, 3678, 8519	119	768	16650	3.46146	0.0228376	0.000491539	0.0004533
GOTERM_BP_FAT	GO:0048584~positive regulation of response to stimulus	33	26.4	8.26499e-06	22856, 4055, 4792, 6774, 9180, 3384, 7040, 3383, 7041, 2321, 5698, 6788, 94, 9516, 3678, 7132, 3090, 11030, 5970, 5696, 1495, 114897, 387, 2633, 123920, 3106, 389, 196527, 567, 51135, 920, 2013, 51776	119	2030	16650	2.2745	0.0251753	0.000531198	0.000489873
GOTERM_BP_FAT	GO:0009605~response to external stimulus	33	26.4	1.2766e-05	22856, 4791, 4055, 4792, 9180, 7040, 3383, 79792, 2321, 4323, 11167, 9516, 10410, 7132, 5970, 10581, 5355, 5872, 100507436, 114897, 387, 2633, 123920, 3106, 302, 196527, 567, 920, 6513, 5327, 7408, 706, 8519	119	2073	16650	2.22732	0.0386178	0.000754808	0.000696087
GOTERM_BP_FAT	GO:0051828~entry into other organism involved in symbiotic interaction	8	6.4	1.38781e-05	50848, 6993, 10581, 920, 3383, 3678, 10410, 8519	119	111	16650	10.084	0.0419108	0.000754808	0.000696087
GOTERM_BP_FAT	GO:0051806~entry into cell of other organism involved in symbiotic interaction	8	6.4	1.38781e-05	50848, 6993, 10581, 920, 3383, 3678, 10410, 8519	119	111	16650	10.084	0.0419108	0.000754808	0.000696087
GOTERM_BP_FAT	GO:0046718~viral entry into host cell	8	6.4	1.38781e-05	50848, 6993, 10581, 920, 3383, 3678, 10410, 8519	119	111	16650	10.084	0.0419108	0.000754808	0.000696087
GOTERM_BP_FAT	GO:0030260~entry into host cell	8	6.4	1.38781e-05	50848, 6993, 10581, 920, 3383, 3678, 10410, 8519	119	111	16650	10.084	0.0419108	0.000754808	0.000696087
GOTERM_BP_FAT	GO:0044409~entry into host	8	6.4	1.38781e-05	50848, 6993, 10581, 920, 3383, 3678, 10410, 8519	119	111	16650	10.084	0.0419108	0.000754808	0.000696087
GOTERM_BP_FAT	GO:0003158~endothelium development	8	6.4	1.38781e-05	50848, 7132, 387, 80781, 6788, 94, 3383, 25932	119	111	16650	10.084	0.0419108	0.000754808	0.000696087
GOTERM_BP_FAT	GO:0060337~type I interferon signaling pathway	7	5.6	1.39462e-05	6672, 3107, 3106, 5696, 10581, 10410, 8519	119	74	16650	13.2353	0.0421119	0.000754808	0.000696087
GOTERM_BP_FAT	GO:0071357~cellular response to type I interferon	7	5.6	1.39462e-05	6672, 3107, 3106, 5696, 10581, 10410, 8519	119	74	16650	13.2353	0.0421119	0.000754808	0.000696087
GOTERM_BP_FAT	GO:0009967~positive regulation of signal transduction	26	20.8	1.83965e-05	22856, 4055, 6774, 7040, 3383, 7041, 2321, 5698, 6788, 94, 9516, 3678, 7132, 3090, 11030, 5970, 5696, 1495, 114897, 387, 123920, 389, 51135, 920, 2013, 51776	119	1428	16650	2.54749	0.0551731	0.000978501	0.000902378
GOTERM_BP_FAT	GO:0034340~response to type I interferon	7	5.6	1.88965e-05	6672, 3107, 3106, 5696, 10581, 10410, 8519	119	78	16650	12.5566	0.0566296	0.000984174	0.00090761
GOTERM_BP_FAT	GO:0010604~positive regulation of macromolecule metabolic process	40	32	1.91412e-05	8531, 6672, 4791, 4055, 4792, 10272, 6774, 7040, 3383, 7041, 4904, 1017, 26471, 677, 2321, 5698, 6788, 6667, 4323, 94, 3678, 64065, 7132, 7431, 9111, 8463, 11030, 5970, 5696, 114897, 1052, 387, 302, 920, 2013, 865, 85441, 51776, 3987, 2615	119	2856	16650	1.95961	0.0573413	0.000984174	0.00090761
GOTERM_BP_FAT	GO:0060333~interferon-gamma-mediated signaling pathway	7	5.6	2.18548e-05	6672, 3107, 9111, 3106, 2633, 567, 3383	119	80	16650	12.2426	0.0652001	0.00110528	0.00101929
GOTERM_BP_FAT	GO:0030198~extracellular matrix organization	12	9.6	2.54122e-05	50848, 7076, 4791, 80781, 302, 633, 4323, 2683, 3384, 7040, 3383, 3678	119	334	16650	5.02692	0.0754032	0.00125905	0.0011611
GOTERM_BP_FAT	GO:0006955~immune response	27	21.6	2.57216e-05	6890, 6672, 4791, 4055, 4792, 3384, 7040, 3383, 79792, 5698, 10410, 7132, 9111, 5970, 5696, 10581, 100507436, 3107, 2633, 123920, 3106, 83666, 567, 51135, 920, 2013, 8519	119	1551	16650	2.43567	0.0762853	0.00125905	0.0011611
GOTERM_BP_FAT	GO:0043062~extracellular structure organization	12	9.6	2.61197e-05	50848, 7076, 4791, 80781, 302, 633, 4323, 2683, 3384, 7040, 3383, 3678	119	335	16650	5.01192	0.0774193	0.00125905	0.0011611
GOTERM_BP_FAT	GO:0006915~apoptotic process	29	23.2	2.6545e-05	8531, 6672, 4055, 4792, 64114, 6774, 7040, 3383, 80781, 26471, 677, 6788, 9516, 10298, 3678, 64065, 7132, 7076, 3090, 5970, 1495, 2683, 26524, 25932, 10848, 196527, 51776, 308, 706	119	1747	16650	2.32259	0.0786289	0.00125987	0.00116185
GOTERM_BP_FAT	GO:0012501~programmed cell death	30	24	2.83215e-05	8531, 6672, 4055, 4792, 64114, 6774, 7040, 3383, 79792, 80781, 26471, 677, 6788, 9516, 10298, 3678, 64065, 7132, 7076, 3090, 5970, 1495, 2683, 26524, 25932, 10848, 196527, 51776, 308, 706	119	1852	16650	2.26646	0.0836648	0.00130406	0.00120261
GOTERM_BP_FAT	GO:0006468~protein phosphorylation	30	24	2.83215e-05	9961, 4055, 6774, 7040, 3383, 1017, 677, 633, 2321, 5698, 6788, 94, 10298, 3678, 7132, 148170, 11030, 5696, 114897, 26524, 387, 2633, 302, 51135, 920, 2013, 900, 6776, 51776, 3985	119	1852	16650	2.26646	0.0836648	0.00130406	0.00120261
GOTERM_BP_FAT	GO:0023056~positive regulation of signaling	27	21.6	2.9379e-05	22856, 4055, 6774, 7040, 3383, 7041, 2321, 5698, 6788, 94, 9516, 3678, 7132, 3090, 11030, 5970, 5696, 1495, 114897, 387, 123920, 389, 302, 51135, 920, 2013, 51776	119	1563	16650	2.41697	0.0866496	0.00133286	0.00122917
GOTERM_BP_FAT	GO:0080134~regulation of response to stress	24	19.2	3.0054e-05	7132, 8531, 9111, 3090, 4055, 4792, 5970, 5696, 100507436, 114897, 9180, 3384, 7040, 3106, 302, 196527, 83666, 567, 51135, 920, 5698, 6788, 51776, 5327	119	1285	16650	2.61322	0.0885496	0.00134372	0.00123918
GOTERM_BP_FAT	GO:0031399~regulation of protein modification process	28	22.4	3.09186e-05	9961, 4055, 6774, 64359, 7040, 3383, 1017, 26471, 633, 2321, 5698, 6788, 94, 3678, 7132, 9111, 11030, 5696, 114897, 26524, 387, 2633, 302, 920, 2013, 900, 51776, 706	119	1664	16650	2.35436	0.0909773	0.00134697	0.00124218
GOTERM_BP_FAT	GO:0008283~cell proliferation	30	24	3.1e-05	6774, 9180, 7040, 7041, 1017, 80781, 26471, 677, 2321, 6788, 4323, 94, 10298, 7076, 5970, 1495, 2683, 387, 302, 2014, 51135, 920, 2013, 6776, 51776, 706, 3987, 8519, 928, 2615	119	1861	16650	2.2555	0.0912056	0.00134697	0.00124218
GOTERM_BP_FAT	GO:0007043~cell-cell junction assembly	7	5.6	3.30336e-05	50848, 387, 389, 5872, 51564, 1495, 928	119	86	16650	11.3885	0.0968895	0.0014154	0.00130529
GOTERM_BP_FAT	GO:0009893~positive regulation of metabolic process	41	32.8	3.77776e-05	8531, 6672, 4791, 4055, 4792, 10272, 6774, 7040, 3383, 7041, 4904, 1017, 26471, 677, 2321, 5698, 6788, 6667, 4323, 94, 3678, 64065, 7132, 7431, 9111, 8463, 11030, 5970, 5696, 114897, 1052, 387, 302, 920, 2013, 865, 85441, 51776, 706, 3987, 2615	119	3052	16650	1.87961	0.110011	0.00159649	0.00147229
GOTERM_BP_FAT	GO:0051240~positive regulation of multicellular organismal process	25	20	5.58439e-05	8531, 4791, 64114, 7040, 3383, 7041, 79792, 677, 51564, 2321, 4323, 94, 3678, 5970, 2683, 114897, 1052, 1192, 387, 196527, 567, 920, 6776, 706, 8519	119	1431	16650	2.44437	0.158259	0.00232809	0.00214697
GOTERM_BP_FAT	GO:0051093~negative regulation of developmental process	17	13.6	6.54374e-05	7076, 8531, 7431, 6993, 4792, 10272, 6774, 1495, 7040, 4904, 387, 2633, 677, 567, 6788, 94, 706	119	739	16650	3.21864	0.182808	0.00269166	0.00248226
GOTERM_BP_FAT	GO:0051707~response to other organism	18	14.4	7.42651e-05	7132, 4791, 4055, 4792, 5970, 10581, 100507436, 7040, 3383, 79792, 3106, 2633, 567, 920, 9516, 706, 10410, 8519	119	829	16650	3.03798	0.204764	0.00297543	0.00274395
GOTERM_BP_FAT	GO:0043207~response to external biotic stimulus	18	14.4	7.42651e-05	7132, 4791, 4055, 4792, 5970, 10581, 100507436, 7040, 3383, 79792, 3106, 2633, 567, 920, 9516, 706, 10410, 8519	119	829	16650	3.03798	0.204764	0.00297543	0.00274395
GOTERM_BP_FAT	GO:0010647~positive regulation of cell communication	26	20.8	7.55942e-05	22856, 4055, 6774, 7040, 3383, 7041, 2321, 5698, 6788, 94, 9516, 3678, 7132, 3090, 11030, 5970, 5696, 1495, 114897, 387, 123920, 389, 51135, 920, 2013, 51776	119	1555	16650	2.33943	0.208018	0.00298985	0.00275725
GOTERM_BP_FAT	GO:0002682~regulation of immune system process	24	19.2	8.84256e-05	6890, 9111, 4792, 5970, 5696, 10272, 100507436, 3384, 7040, 3383, 3107, 3106, 2633, 123920, 677, 196527, 83666, 567, 51135, 920, 5698, 4323, 8519, 2615	119	1378	16650	2.43685	0.238759	0.00345308	0.00318444
GOTERM_BP_FAT	GO:0031325~positive regulation of cellular metabolic process	38	30.4	9.60706e-05	8531, 6672, 4791, 4055, 4792, 10272, 6774, 7040, 3383, 7041, 4904, 1017, 26471, 677, 2321, 5698, 6788, 6667, 4323, 94, 3678, 64065, 7132, 9111, 8463, 11030, 5970, 5696, 114897, 1052, 387, 302, 920, 2013, 865, 85441, 51776, 706	119	2839	16650	1.87277	0.256504	0.00370472	0.00341651
GOTERM_BP_FAT	GO:0001944~vasculature development	15	12	0.000105477	6672, 8463, 2683, 7040, 25932, 387, 80781, 302, 677, 51564, 2321, 2013, 4323, 94, 3678	119	610	16650	3.44056	0.277771	0.00401724	0.00370471
GOTERM_BP_FAT	GO:0009628~response to abiotic stimulus	20	16	0.000109191	50848, 7132, 8531, 4055, 4792, 5970, 100507436, 7040, 3383, 7041, 80781, 677, 4323, 6513, 5269, 51776, 5327, 94, 706, 928	119	1029	16650	2.71946	0.286001	0.00410799	0.00378841
GOTERM_BP_FAT	GO:0042981~regulation of apoptotic process	24	19.2	0.000112283	64065, 7132, 7076, 8531, 6672, 4055, 4792, 5970, 64114, 6774, 1495, 2683, 26524, 7040, 3383, 26471, 80781, 677, 196527, 6788, 51776, 308, 3678, 706	119	1400	16650	2.39856	0.29278	0.00414747	0.00382482
GOTERM_BP_FAT	GO:0043542~endothelial cell migration	8	6.4	0.00011293	6672, 387, 5872, 51564, 2013, 6776, 94, 7040	119	154	16650	7.26836	0.294189	0.00414747	0.00382482
GOTERM_BP_FAT	GO:0065009~regulation of molecular function	38	30.4	0.000114957	50848, 9322, 9961, 6672, 4791, 6993, 4792, 64114, 6774, 7040, 3383, 1017, 1992, 633, 2321, 5698, 6788, 4323, 64065, 148170, 7076, 6102, 5970, 5696, 221178, 26524, 57572, 387, 389, 302, 567, 920, 2013, 5269, 900, 51776, 308, 3987	119	2863	16650	1.85708	0.298589	0.00417225	0.00384767
GOTERM_BP_FAT	GO:0019885~antigen processing and presentation of endogenous peptide antigen via MHC class I	4	3.2	0.000119312	6890, 3107, 3106, 567	119	14	16650	39.976	0.307952	0.00427997	0.00394701
GOTERM_BP_FAT	GO:0098602~single organism cell adhesion	17	13.6	0.00012105	64065, 10272, 100507436, 1495, 114897, 3384, 7040, 3383, 1192, 2633, 10627, 677, 567, 920, 3678, 3987, 2615	119	779	16650	3.05337	0.311653	0.00428519	0.00395182
GOTERM_BP_FAT	GO:0051247~positive regulation of protein metabolic process	25	20	0.0001268	8531, 4055, 4792, 6774, 7040, 3383, 26471, 2321, 5698, 6788, 4323, 94, 3678, 64065, 7132, 9111, 11030, 5970, 5696, 114897, 387, 302, 920, 2013, 51776	119	1508	16650	2.31956	0.323757	0.00428519	0.00395182
GOTERM_BP_FAT	GO:0009617~response to bacterium	14	11.2	0.000126806	7132, 4791, 4055, 4792, 5970, 100507436, 7040, 3383, 79792, 3106, 567, 920, 9516, 706	119	544	16650	3.60078	0.323769	0.00428519	0.00395182
GOTERM_BP_FAT	GO:0010941~regulation of cell death	25	20	0.000128101	8531, 6672, 4055, 4792, 64114, 6774, 7040, 3383, 80781, 26471, 677, 6788, 3678, 64065, 7132, 7076, 8463, 5970, 1495, 2683, 26524, 196527, 51776, 308, 706	119	1509	16650	2.31802	0.326466	0.00428519	0.00395182
GOTERM_BP_FAT	GO:0043534~blood vessel endothelial cell migration	6	4.8	0.000128503	387, 51564, 2013, 6776, 94, 7040	119	69	16650	12.1666	0.3273	0.00428519	0.00395182
GOTERM_BP_FAT	GO:0043067~regulation of programmed cell death	24	19.2	0.000128946	64065, 7132, 7076, 8531, 6672, 4055, 4792, 5970, 64114, 6774, 1495, 2683, 26524, 7040, 3383, 26471, 80781, 677, 196527, 6788, 51776, 308, 3678, 706	119	1413	16650	2.37649	0.32822	0.00428519	0.00395182
GOTERM_BP_FAT	GO:0007167~enzyme linked receptor protein signaling pathway	19	15.2	0.000129181	50848, 9961, 7431, 11030, 5970, 10272, 6774, 7040, 7041, 387, 5829, 10627, 2321, 920, 6776, 5327, 94, 11167, 3678	119	954	16650	2.78659	0.328706	0.00428519	0.00395182
GOTERM_BP_FAT	GO:0070727~cellular macromolecule localization	26	20.8	0.000135819	50848, 6890, 6672, 6993, 4792, 129303, 64114, 6774, 7040, 4904, 677, 30846, 51226, 9516, 7132, 11030, 5872, 1495, 26524, 387, 2633, 10627, 302, 920, 2013, 706	119	1613	16650	2.25531	0.342316	0.00445747	0.00411069
GOTERM_BP_FAT	GO:0032270~positive regulation of cellular protein metabolic process	24	19.2	0.000138805	64065, 7132, 8531, 9111, 11030, 4055, 4792, 5696, 6774, 114897, 7040, 3383, 387, 26471, 302, 2321, 920, 2013, 5698, 4323, 6788, 51776, 94, 3678	119	1420	16650	2.36478	0.348346	0.00446953	0.00412182
GOTERM_BP_FAT	GO:0009607~response to biotic stimulus	18	14.4	0.000139084	7132, 4791, 4055, 4792, 5970, 10581, 100507436, 7040, 3383, 79792, 3106, 2633, 567, 920, 9516, 706, 10410, 8519	119	873	16650	2.88487	0.348908	0.00446953	0.00412182
GOTERM_BP_FAT	GO:0002483~antigen processing and presentation of endogenous peptide antigen	4	3.2	0.00014837	6890, 3107, 3106, 567	119	15	16650	37.3109	0.367298	0.00471878	0.00435168
GOTERM_BP_FAT	GO:0007596~blood coagulation	11	8.8	0.000160407	387, 10627, 302, 196527, 30846, 114897, 57572, 308, 5327, 1192, 928	119	342	16650	4.50022	0.390366	0.00500311	0.00461389
GOTERM_BP_FAT	GO:0050790~regulation of catalytic activity	33	26.4	0.000160554	50848, 9322, 9961, 6993, 64114, 6774, 7040, 3383, 1017, 1992, 633, 2321, 5698, 6788, 4323, 64065, 148170, 7076, 6102, 5696, 221178, 26524, 57572, 387, 389, 302, 920, 2013, 5269, 900, 51776, 308, 3987	119	2357	16650	1.95894	0.390641	0.00500311	0.00461389
GOTERM_BP_FAT	GO:0006954~inflammatory response	15	12	0.00016585	50848, 7132, 6672, 9111, 4791, 4055, 5970, 6774, 2683, 9180, 7040, 3383, 79792, 26471, 196527	119	637	16650	3.29472	0.400519	0.0051121	0.0047144
GOTERM_BP_FAT	GO:0010594~regulation of endothelial cell migration	7	5.6	0.000167365	6672, 387, 51564, 2013, 6776, 94, 7040	119	115	16650	8.51662	0.403315	0.0051121	0.0047144
GOTERM_BP_FAT	GO:0007568~aging	10	8	0.000170935	7076, 4791, 5970, 6774, 1495, 9516, 7040, 3383, 706, 3987	119	280	16650	4.997	0.40985	0.00516994	0.00476774
GOTERM_BP_FAT	GO:0045596~negative regulation of cell differentiation	15	12	0.00017412	7431, 6993, 4792, 10272, 6774, 1495, 7040, 4904, 387, 2633, 677, 51564, 567, 94, 706	119	640	16650	3.27928	0.415622	0.00521515	0.00480943
GOTERM_BP_FAT	GO:0098609~cell-cell adhesion	21	16.8	0.000186623	50848, 64065, 10272, 100507436, 1495, 114897, 3384, 7040, 3383, 1192, 10848, 10627, 302, 677, 567, 920, 8407, 10298, 7408, 3678, 2615	119	1164	16650	2.52426	0.437738	0.00553589	0.00510522
GOTERM_BP_FAT	GO:0048514~blood vessel morphogenesis	13	10.4	0.000189911	8463, 2683, 7040, 25932, 387, 80781, 302, 677, 51564, 2321, 4323, 94, 3678	119	491	16650	3.7045	0.443413	0.00557977	0.00514569
GOTERM_BP_FAT	GO:0097191~extrinsic apoptotic signaling pathway	9	7.2	0.00020077	7132, 6672, 4055, 5970, 64114, 6788, 1495, 7040, 3383	119	225	16650	5.59664	0.461753	0.00584316	0.00538859
GOTERM_BP_FAT	GO:2000146~negative regulation of cell motility	9	7.2	0.00021323	7076, 6672, 387, 6774, 1495, 94, 7040, 25932, 8519	119	227	16650	5.54733	0.482054	0.00614779	0.00566952
GOTERM_BP_FAT	GO:0019883~antigen processing and presentation of endogenous antigen	4	3.2	0.000219457	6890, 3107, 3106, 567	119	17	16650	32.9214	0.491911	0.00626874	0.00578106
GOTERM_BP_FAT	GO:1901700~response to oxygen-containing compound	24	19.2	0.000222085	7132, 7076, 6672, 8463, 4791, 4055, 4792, 5970, 5872, 6774, 1495, 7040, 3383, 5829, 1017, 80781, 677, 567, 920, 6667, 6776, 9516, 706, 928	119	1466	16650	2.29058	0.496014	0.00628561	0.00579662
GOTERM_BP_FAT	GO:0001817~regulation of cytokine production	14	11.2	0.000226053	50848, 9111, 4791, 5970, 7040, 79792, 3106, 2633, 51564, 567, 920, 9516, 706, 2615	119	577	16650	3.39484	0.502149	0.00630573	0.00581518
GOTERM_BP_FAT	GO:0009968~negative regulation of signal transduction	20	16	0.0002271	8531, 3090, 4792, 5970, 5696, 10272, 64114, 64359, 1495, 26524, 7040, 3383, 7041, 2633, 51564, 633, 5698, 4323, 6788, 9516	119	1089	16650	2.56962	0.503754	0.00630573	0.00581518
GOTERM_BP_FAT	GO:0007599~hemostasis	11	8.8	0.000231917	387, 10627, 302, 196527, 30846, 114897, 57572, 308, 5327, 1192, 928	119	358	16650	4.29909	0.511075	0.00630573	0.00581518
GOTERM_BP_FAT	GO:0050817~coagulation	11	8.8	0.000231917	387, 10627, 302, 196527, 30846, 114897, 57572, 308, 5327, 1192, 928	119	358	16650	4.29909	0.511075	0.00630573	0.00581518
GOTERM_BP_FAT	GO:0050776~regulation of immune response	18	14.4	0.000233698	9111, 4792, 5970, 5696, 100507436, 3384, 7040, 3383, 3107, 3106, 2633, 123920, 83666, 567, 51135, 920, 5698, 8519	119	912	16650	2.7615	0.513756	0.00630573	0.00581518
GOTERM_BP_FAT	GO:0050878~regulation of body fluid levels	13	10.4	0.000237079	57572, 114897, 1192, 387, 10627, 302, 196527, 2013, 30846, 6776, 5327, 308, 928	119	503	16650	3.61612	0.518802	0.00630573	0.00581518
GOTERM_BP_FAT	GO:0001503~ossification	11	8.8	0.000237157	22856, 387, 51564, 196527, 10272, 865, 4323, 1052, 7040, 1192, 8519	119	359	16650	4.28712	0.518917	0.00630573	0.00581518
GOTERM_BP_FAT	GO:0023057~negative regulation of signaling	21	16.8	0.000239148	9961, 8531, 3090, 4792, 5970, 5696, 10272, 64114, 64359, 1495, 26524, 7040, 3383, 7041, 2633, 51564, 633, 5698, 4323, 6788, 9516	119	1186	16650	2.47743	0.521864	0.00630573	0.00581518
GOTERM_BP_FAT	GO:0032496~response to lipopolysaccharide	10	8	0.000299487	7132, 4791, 4055, 4792, 5970, 567, 9516, 7040, 3383, 706	119	302	16650	4.63298	0.603094	0.0078298	0.00722068
GOTERM_BP_FAT	GO:0031347~regulation of defense response	15	12	0.000304882	7132, 9111, 4792, 5970, 5696, 100507436, 9180, 3384, 7040, 3106, 83666, 567, 51135, 920, 5698	119	676	16650	3.10464	0.609647	0.00790386	0.00728898
GOTERM_BP_FAT	GO:0034613~cellular protein localization	25	20	0.000310367	50848, 6890, 6672, 6993, 4792, 129303, 64114, 6774, 7040, 4904, 30846, 51226, 9516, 7132, 11030, 5872, 1495, 26524, 387, 2633, 10627, 302, 920, 2013, 706	119	1600	16650	2.18619	0.616198	0.00797901	0.00735827
GOTERM_BP_FAT	GO:0016310~phosphorylation	31	24.8	0.000320128	9961, 4055, 129303, 6774, 7040, 3383, 1017, 677, 633, 2321, 5698, 6788, 94, 10298, 3678, 7132, 148170, 11030, 5696, 114897, 26524, 387, 2633, 302, 51135, 920, 2013, 900, 6776, 51776, 3985	119	2229	16650	1.94589	0.627588	0.00816195	0.00752698
GOTERM_BP_FAT	GO:0002009~morphogenesis of an epithelium	13	10.4	0.000326411	8463, 5696, 2683, 7040, 25932, 387, 389, 5698, 4323, 6788, 94, 7408, 3678	119	521	16650	3.49119	0.634739	0.00825392	0.0076118
GOTERM_BP_FAT	GO:0043297~apical junction assembly	5	4	0.000337936	50848, 387, 389, 5872, 1495	119	47	16650	14.8847	0.647502	0.00847588	0.00781649
GOTERM_BP_FAT	GO:0043900~regulation of multi-organism process	11	8.8	0.000349919	6890, 7076, 6672, 6993, 10581, 567, 920, 6667, 2683, 10410, 8519	119	377	16650	4.08243	0.660299	0.00865737	0.00798387
GOTERM_BP_FAT	GO:0072359~circulatory system development	18	14.4	0.000353591	6672, 8463, 64359, 2683, 7040, 25932, 387, 80781, 10848, 302, 677, 51564, 2321, 2013, 4323, 6788, 94, 3678	119	945	16650	2.66507	0.664127	0.00865737	0.00798387
GOTERM_BP_FAT	GO:0072358~cardiovascular system development	18	14.4	0.000353591	6672, 8463, 64359, 2683, 7040, 25932, 387, 80781, 10848, 302, 677, 51564, 2321, 2013, 4323, 6788, 94, 3678	119	945	16650	2.66507	0.664127	0.00865737	0.00798387
GOTERM_BP_FAT	GO:0071363~cellular response to growth factor stimulus	14	11.2	0.000385811	50848, 5970, 10272, 7040, 7050, 7041, 387, 5829, 677, 2321, 94, 11167, 3678, 3987	119	610	16650	3.21119	0.695918	0.00937187	0.00864277
GOTERM_BP_FAT	GO:0071346~cellular response to interferon-gamma	7	5.6	0.00039843	6672, 3107, 9111, 3106, 2633, 567, 3383	119	135	16650	7.2549	0.707533	0.0096028	0.00885574
GOTERM_BP_FAT	GO:0051248~negative regulation of protein metabolic process	19	15.2	0.00041284	7076, 9961, 9111, 5970, 5696, 6774, 64359, 26524, 7040, 1017, 2633, 302, 677, 1992, 633, 5698, 5269, 5327, 706	119	1049	16650	2.53423	0.720255	0.0096769	0.00892408
GOTERM_BP_FAT	GO:0008584~male gonad development	7	5.6	0.00041444	8531, 26471, 5872, 10272, 4323, 1495, 3383	119	136	16650	7.20156	0.721632	0.0096769	0.00892408
GOTERM_BP_FAT	GO:0046546~development of primary male sexual characteristics	7	5.6	0.00041444	8531, 26471, 5872, 10272, 4323, 1495, 3383	119	136	16650	7.20156	0.721632	0.0096769	0.00892408
GOTERM_BP_FAT	GO:0002237~response to molecule of bacterial origin	10	8	0.00041693	7132, 4791, 4055, 4792, 5970, 567, 9516, 7040, 3383, 706	119	316	16650	4.42772	0.723763	0.0096769	0.00892408
GOTERM_BP_FAT	GO:0031401~positive regulation of protein modification process	20	16	0.000417189	7132, 9111, 11030, 4055, 5696, 6774, 114897, 7040, 3383, 387, 26471, 302, 2321, 920, 2013, 5698, 6788, 51776, 94, 3678	119	1143	16650	2.44822	0.723984	0.0096769	0.00892408
GOTERM_BP_FAT	GO:0022603~regulation of anatomical structure morphogenesis	19	15.2	0.000422332	148170, 6672, 5696, 64114, 2683, 7040, 3383, 7041, 387, 2633, 10627, 51564, 2321, 2013, 5698, 30846, 94, 3678, 3987	119	1051	16650	2.5294	0.72833	0.00969152	0.00893756
GOTERM_BP_FAT	GO:0044093~positive regulation of molecular function	27	21.6	0.000424102	50848, 9322, 6672, 4791, 4792, 6774, 7040, 3383, 2321, 5698, 6788, 4323, 64065, 148170, 6102, 5970, 5696, 221178, 57572, 387, 389, 302, 567, 920, 2013, 51776, 3987	119	1840	16650	2.05311	0.729811	0.00969152	0.00893756
GOTERM_BP_FAT	GO:0001667~ameboidal-type cell migration	10	8	0.000456711	7076, 6672, 387, 7145, 5872, 51564, 2013, 6776, 94, 7040	119	320	16650	4.37237	0.75568	0.0103599	0.00955399
GOTERM_BP_FAT	GO:0007178~transmembrane receptor protein serine/threonine kinase signaling pathway	10	8	0.000477743	50848, 387, 5829, 7431, 11030, 10272, 94, 11167, 7040, 7041	119	322	16650	4.34522	0.771036	0.0107579	0.00992102
GOTERM_BP_FAT	GO:0009719~response to endogenous stimulus	24	19.2	0.000484739	50848, 7076, 4792, 5970, 5872, 10272, 6774, 1495, 26524, 7040, 3383, 7041, 387, 5829, 302, 677, 4323, 6667, 6776, 94, 11167, 706, 3987, 928	119	1548	16650	2.16924	0.775927	0.0108364	0.00999335
GOTERM_BP_FAT	GO:0007249~I-kappaB kinase/NF-kappaB signaling	9	7.2	0.000490086	7132, 387, 4791, 389, 4055, 4792, 5970, 51135, 9516	119	257	16650	4.89978	0.779594	0.0108771	0.0100309
GOTERM_BP_FAT	GO:0002474~antigen processing and presentation of peptide antigen via MHC class I	6	4.8	0.00049409	6890, 3107, 3106, 5696, 567, 5698	119	92	16650	9.12495	0.782302	0.0108876	0.0100406
GOTERM_BP_FAT	GO:0043535~regulation of blood vessel endothelial cell migration	5	4	0.000499142	387, 51564, 6776, 94, 7040	119	52	16650	13.4535	0.78567	0.0109209	0.0100713
GOTERM_BP_FAT	GO:0040013~negative regulation of locomotion	9	7.2	0.000502821	7076, 6672, 387, 6774, 1495, 94, 7040, 25932, 8519	119	258	16650	4.88079	0.78809	0.010924	0.0100741
GOTERM_BP_FAT	GO:0051271~negative regulation of cellular component movement	9	7.2	0.000515823	7076, 6672, 387, 6774, 1495, 94, 7040, 25932, 8519	119	259	16650	4.86194	0.796425	0.0111281	0.0102623
GOTERM_BP_FAT	GO:0090002~establishment of protein localization to plasma membrane	7	5.6	0.000521342	50848, 7132, 10627, 302, 5872, 129303, 64114	119	142	16650	6.89727	0.799864	0.011169	0.0103001
GOTERM_BP_FAT	GO:0070848~response to growth factor	14	11.2	0.000555275	50848, 5970, 10272, 7040, 7050, 7041, 387, 5829, 677, 2321, 94, 11167, 3678, 3987	119	634	16650	3.08963	0.819766	0.0117584	0.0108436
GOTERM_BP_FAT	GO:0050792~regulation of viral process	9	7.2	0.000556474	6890, 6672, 6993, 10581, 567, 920, 6667, 10410, 8519	119	262	16650	4.80627	0.820432	0.0117584	0.0108436
GOTERM_BP_FAT	GO:0045446~endothelial cell differentiation	6	4.8	0.000572417	50848, 7132, 80781, 94, 3383, 25932	119	95	16650	8.8368	0.829055	0.012013	0.0110784
GOTERM_BP_FAT	GO:0010256~endomembrane system organization	13	10.4	0.000611748	50848, 7132, 5872, 129303, 64114, 7040, 25923, 2633, 10627, 302, 196527, 2013, 30846	119	559	16650	3.25386	0.848599	0.0126863	0.0116994
GOTERM_BP_FAT	GO:0016337~single organismal cell-cell adhesion	15	12	0.000612727	64065, 10272, 100507436, 1495, 114897, 3384, 7040, 3383, 1192, 10627, 677, 567, 920, 3678, 2615	119	725	16650	2.89481	0.849055	0.0126863	0.0116994
GOTERM_BP_FAT	GO:0010648~negative regulation of cell communication	20	16	0.000629807	8531, 3090, 4792, 5970, 5696, 10272, 64114, 64359, 1495, 26524, 7040, 3383, 7041, 2633, 51564, 633, 5698, 4323, 6788, 9516	119	1182	16650	2.36744	0.856808	0.012953	0.0119453
GOTERM_BP_FAT	GO:0030855~epithelial cell differentiation	13	10.4	0.000651327	50848, 7132, 7431, 5872, 2683, 26524, 7040, 25932, 3383, 80781, 677, 8407, 94	119	563	16650	3.23074	0.866011	0.0133069	0.0122717
GOTERM_BP_FAT	GO:0010605~negative regulation of macromolecule metabolic process	31	24.8	0.000662166	8531, 9961, 6672, 4791, 6774, 64359, 7040, 4904, 1017, 1992, 677, 51564, 633, 5698, 94, 10410, 7076, 9111, 3090, 5970, 5696, 26524, 1052, 7050, 2633, 10848, 302, 5269, 5327, 706, 3987	119	2326	16650	1.86474	0.87042	0.0134394	0.0123938
GOTERM_BP_FAT	GO:0071222~cellular response to lipopolysaccharide	7	5.6	0.000671943	4792, 5970, 567, 9516, 7040, 3383, 706	119	149	16650	6.57323	0.874273	0.0135486	0.0124946
GOTERM_BP_FAT	GO:0001775~cell activation	17	13.6	0.00068466	7076, 4791, 4055, 100507436, 114897, 7040, 3383, 1192, 387, 10627, 677, 567, 865, 920, 4323, 928, 2615	119	910	16650	2.61381	0.879113	0.0137154	0.0126484
GOTERM_BP_FAT	GO:0008285~negative regulation of cell proliferation	14	11.2	0.000710374	6774, 1495, 2683, 7040, 7041, 26471, 80781, 2014, 6788, 94, 706, 928, 8519, 2615	119	651	16650	3.00895	0.888338	0.0140847	0.0129889
GOTERM_BP_FAT	GO:0071470~cellular response to osmotic stress	4	3.2	0.000712223	8531, 677, 5269, 706	119	25	16650	22.3866	0.888974	0.0140847	0.0129889
GOTERM_BP_FAT	GO:0042325~regulation of phosphorylation	22	17.6	0.000734321	7132, 9961, 11030, 4055, 6774, 114897, 26524, 7040, 3383, 387, 2633, 302, 633, 2321, 920, 2013, 6788, 900, 51776, 3985, 94, 3678	119	1393	16650	2.20973	0.896296	0.0144292	0.0133066
GOTERM_BP_FAT	GO:0031324~negative regulation of cellular metabolic process	31	24.8	0.000758435	8531, 9961, 6672, 4791, 6774, 64359, 7040, 4904, 1017, 1992, 677, 51564, 633, 5698, 94, 10410, 7076, 9111, 3090, 5970, 5696, 26524, 1052, 7050, 2633, 10848, 302, 5269, 5327, 706, 3987	119	2345	16650	1.84964	0.903736	0.0148087	0.0136566
GOTERM_BP_FAT	GO:0002064~epithelial cell development	8	6.4	0.000763733	50848, 7132, 7431, 80781, 5872, 2683, 3383, 25932	119	211	16650	5.30487	0.905298	0.0148183	0.0136655
GOTERM_BP_FAT	GO:0001932~regulation of protein phosphorylation	21	16.8	0.000776017	7132, 9961, 11030, 4055, 6774, 114897, 26524, 7040, 3383, 387, 2633, 302, 633, 2321, 920, 2013, 6788, 900, 51776, 94, 3678	119	1300	16650	2.26018	0.908822	0.0149626	0.0137985
GOTERM_BP_FAT	GO:0001568~blood vessel development	13	10.4	0.000795156	8463, 2683, 7040, 25932, 387, 80781, 302, 677, 51564, 2321, 4323, 94, 3678	119	576	16650	3.15783	0.914054	0.0151028	0.0139279
GOTERM_BP_FAT	GO:0090505~epiboly involved in wound healing	4	3.2	0.000800978	387, 389, 94, 3678	119	26	16650	21.5255	0.915585	0.0151028	0.0139279
GOTERM_BP_FAT	GO:0044319~wound healing, spreading of cells	4	3.2	0.000800978	387, 389, 94, 3678	119	26	16650	21.5255	0.915585	0.0151028	0.0139279
GOTERM_BP_FAT	GO:0071560~cellular response to transforming growth factor beta stimulus	8	6.4	0.000807248	50848, 387, 5829, 677, 94, 7040, 3987, 7041	119	213	16650	5.25506	0.917203	0.0151028	0.0139279
GOTERM_BP_FAT	GO:0001885~endothelial cell development	5	4	0.000807767	50848, 7132, 80781, 3383, 25932	119	59	16650	11.8573	0.917336	0.0151028	0.0139279
GOTERM_BP_FAT	GO:0071219~cellular response to molecule of bacterial origin	7	5.6	0.00082612	4792, 5970, 567, 9516, 7040, 3383, 706	119	155	16650	6.31879	0.92189	0.0153276	0.0141352
GOTERM_BP_FAT	GO:0030336~negative regulation of cell migration	8	6.4	0.000829729	7076, 6672, 387, 6774, 94, 7040, 25932, 8519	119	214	16650	5.2305	0.922755	0.0153276	0.0141352
GOTERM_BP_FAT	GO:1902531~regulation of intracellular signal transduction	25	20	0.000840067	9322, 8531, 4055, 4792, 6774, 7040, 3383, 1017, 51564, 633, 2321, 6788, 9516, 7132, 3090, 5970, 221178, 114897, 387, 2633, 389, 10848, 51135, 920, 51776	119	1714	16650	2.04078	0.925182	0.0154262	0.0142261
GOTERM_BP_FAT	GO:0071559~response to transforming growth factor beta	8	6.4	0.000852702	50848, 387, 5829, 677, 94, 7040, 3987, 7041	119	215	16650	5.20618	0.928045	0.0155656	0.0143547
GOTERM_BP_FAT	GO:0033036~macromolecule localization	35	28	0.000876604	50848, 6890, 9961, 6672, 6993, 4792, 129303, 64114, 6774, 7040, 79792, 4904, 677, 30846, 51226, 9516, 7132, 11030, 6102, 5872, 1495, 114897, 26524, 387, 2633, 10627, 302, 196527, 80830, 920, 2013, 6513, 706, 3987, 2615	119	2817	16650	1.7384	0.933164	0.0158384	0.0146062
GOTERM_BP_FAT	GO:0045597~positive regulation of cell differentiation	16	12.8	0.000880256	5970, 1495, 1052, 7040, 1192, 7041, 387, 10848, 677, 4323, 6788, 30846, 94, 706, 3987, 8519	119	841	16650	2.6619	0.933913	0.0158384	0.0146062
GOTERM_BP_FAT	GO:0097190~apoptotic signaling pathway	13	10.4	0.000883046	64065, 7132, 8531, 6672, 3090, 4055, 5970, 64114, 1495, 7040, 3383, 26471, 6788	119	583	16650	3.11991	0.93448	0.0158384	0.0146062
GOTERM_BP_FAT	GO:0090504~epiboly	4	3.2	0.000896464	387, 389, 94, 3678	119	27	16650	20.7283	0.937139	0.0159861	0.0147424
GOTERM_BP_FAT	GO:0046661~male sex differentiation	7	5.6	0.000912783	8531, 26471, 5872, 10272, 4323, 1495, 3383	119	158	16650	6.19881	0.940228	0.0161835	0.0149245
GOTERM_BP_FAT	GO:0043903~regulation of symbiosis, encompassing mutualism through parasitism	9	7.2	0.000962183	6890, 6672, 6993, 10581, 567, 920, 6667, 10410, 8519	119	285	16650	4.4184	0.948685	0.0169619	0.0156424
GOTERM_BP_FAT	GO:0008284~positive regulation of cell proliferation	16	12.8	0.000968642	7076, 5970, 6774, 2683, 9180, 7040, 1017, 80781, 302, 51135, 2321, 920, 2013, 6776, 94, 706	119	849	16650	2.63681	0.949698	0.0169788	0.0156579
GOTERM_BP_FAT	GO:2001236~regulation of extrinsic apoptotic signaling pathway	7	5.6	0.00100629	6672, 4055, 5970, 64114, 6788, 1495, 3383	119	161	16650	6.0833	0.955219	0.0175391	0.0161746
GOTERM_BP_FAT	GO:0002479~antigen processing and presentation of exogenous peptide antigen via MHC class I, TAP-dependent	5	4	0.00103446	3107, 3106, 5696, 567, 5698	119	63	16650	11.1044	0.95895	0.0179287	0.016534
GOTERM_BP_FAT	GO:0045088~regulation of innate immune response	10	8	0.00105542	9111, 3106, 4792, 5970, 5696, 83666, 51135, 100507436, 5698, 3384	119	360	16650	3.88655	0.961523	0.0181899	0.0167748
GOTERM_BP_FAT	GO:0033993~response to lipid	16	12.8	0.0011024	7132, 6672, 8463, 4791, 4055, 4792, 5970, 6774, 7040, 3383, 7041, 677, 567, 920, 9516, 706	119	860	16650	2.60309	0.966719	0.0188939	0.0174241
GOTERM_BP_FAT	GO:0006970~response to osmotic stress	5	4	0.00116308	8531, 677, 6513, 5269, 706	119	65	16650	10.7628	0.972407	0.0197172	0.0181833
GOTERM_BP_FAT	GO:0048468~cell development	27	21.6	0.00116763	50848, 22856, 6993, 6774, 7040, 3383, 7041, 80781, 94, 10298, 7132, 7431, 5970, 5872, 1495, 2683, 26524, 25932, 387, 2633, 302, 567, 865, 7408, 706, 3987, 928	119	1968	16650	1.91958	0.972792	0.0197172	0.0181833
GOTERM_BP_FAT	GO:0019882~antigen processing and presentation	8	6.4	0.00116961	6890, 3107, 3106, 5696, 567, 100507436, 5698, 3383	119	227	16650	4.93096	0.972958	0.0197172	0.0181833
GOTERM_BP_FAT	GO:0010631~epithelial cell migration	8	6.4	0.0011997	6672, 387, 5872, 51564, 2013, 6776, 94, 7040	119	228	16650	4.90933	0.975358	0.0199942	0.0184388
GOTERM_BP_FAT	GO:0006024~glycosaminoglycan biosynthetic process	6	4.8	0.0012049	22856, 9469, 633, 2683, 11046, 7040	119	112	16650	7.4955	0.97575	0.0199942	0.0184388
GOTERM_BP_FAT	GO:0002684~positive regulation of immune system process	17	13.6	0.00120567	6890, 4792, 5970, 5696, 3384, 7040, 3383, 3106, 2633, 123920, 677, 196527, 567, 51135, 920, 5698, 4323	119	960	16650	2.47768	0.975808	0.0199942	0.0184388
GOTERM_BP_FAT	GO:0048646~anatomical structure formation involved in morphogenesis	19	15.2	0.00121445	64065, 8463, 4791, 2683, 26524, 7040, 25932, 387, 80781, 302, 51564, 2321, 4323, 6788, 30846, 94, 7408, 3678, 928	119	1151	16650	2.30965	0.976455	0.0199942	0.0184388
GOTERM_BP_FAT	GO:0001913~T cell mediated cytotoxicity	4	3.2	0.00122523	3106, 567, 100507436, 2013	119	30	16650	18.6555	0.977226	0.0199942	0.0184388
GOTERM_BP_FAT	GO:0051607~defense response to virus	8	6.4	0.00123039	2633, 5970, 10581, 567, 100507436, 920, 10410, 8519	119	229	16650	4.88789	0.977587	0.0199942	0.0184388
GOTERM_BP_FAT	GO:0042590~antigen processing and presentation of exogenous peptide antigen via MHC class I	5	4	0.00123141	3107, 3106, 5696, 567, 5698	119	66	16650	10.5997	0.977657	0.0199942	0.0184388
GOTERM_BP_FAT	GO:0006023~aminoglycan biosynthetic process	6	4.8	0.00125364	22856, 9469, 633, 2683, 11046, 7040	119	113	16650	7.42917	0.97914	0.0202486	0.0186734
GOTERM_BP_FAT	GO:0010632~regulation of epithelial cell migration	7	5.6	0.00129185	6672, 387, 51564, 2013, 6776, 94, 7040	119	169	16650	5.79534	0.981462	0.0206779	0.0190692
GOTERM_BP_FAT	GO:0090132~epithelium migration	8	6.4	0.00129362	6672, 387, 5872, 51564, 2013, 6776, 94, 7040	119	231	16650	4.84557	0.981563	0.0206779	0.0190692
GOTERM_BP_FAT	GO:1903510~mucopolysaccharide metabolic process	6	4.8	0.00130383	22856, 9469, 633, 2683, 11046, 7040	119	114	16650	7.364	0.982135	0.0207336	0.0191206
GOTERM_BP_FAT	GO:0006790~sulfur compound metabolic process	10	8	0.00132559	22856, 9469, 633, 6667, 2683, 58472, 6776, 11046, 25932, 1192	119	372	16650	3.76118	0.983297	0.0209715	0.01934
GOTERM_BP_FAT	GO:0019058~viral life cycle	11	8.8	0.0014783	50848, 6890, 6672, 6993, 10581, 920, 6667, 3383, 3678, 10410, 8519	119	455	16650	3.38258	0.989579	0.0232682	0.021458
GOTERM_BP_FAT	GO:0090130~tissue migration	8	6.4	0.00149871	6672, 387, 5872, 51564, 2013, 6776, 94, 7040	119	237	16650	4.7229	0.990216	0.0234696	0.0216438
GOTERM_BP_FAT	GO:0010721~negative regulation of cell development	9	7.2	0.00151366	387, 7431, 2633, 6993, 567, 6774, 1495, 7040, 706	119	306	16650	4.11518	0.990658	0.0235431	0.0217115
GOTERM_BP_FAT	GO:0008104~protein localization	31	24.8	0.00152781	50848, 6890, 9961, 6672, 6993, 4792, 129303, 64114, 6774, 7040, 79792, 4904, 30846, 51226, 9516, 7132, 11030, 6102, 5872, 1495, 26524, 387, 2633, 10627, 302, 920, 2013, 6513, 706, 3987, 2615	119	2448	16650	1.77181	0.991057	0.0235431	0.0217115
GOTERM_BP_FAT	GO:0048729~tissue morphogenesis	13	10.4	0.00153513	8463, 5696, 2683, 7040, 25932, 387, 389, 5698, 4323, 6788, 94, 7408, 3678	119	622	16650	2.92429	0.991257	0.0235431	0.0217115
GOTERM_BP_FAT	GO:0043122~regulation of I-kappaB kinase/NF-kappaB signaling	8	6.4	0.00153523	7132, 387, 389, 4055, 4792, 5970, 51135, 9516	119	238	16650	4.70306	0.99126	0.0235431	0.0217115
GOTERM_BP_FAT	GO:0071216~cellular response to biotic stimulus	7	5.6	0.00154384	4792, 5970, 567, 9516, 7040, 3383, 706	119	175	16650	5.59664	0.991489	0.0235431	0.0217115
GOTERM_BP_FAT	GO:0001934~positive regulation of protein phosphorylation	16	12.8	0.00154919	7132, 11030, 4055, 6774, 114897, 7040, 3383, 387, 302, 2321, 920, 2013, 6788, 51776, 94, 3678	119	890	16650	2.51534	0.991629	0.0235431	0.0217115
GOTERM_BP_FAT	GO:0060562~epithelial tube morphogenesis	9	7.2	0.0016096	387, 8463, 4323, 6788, 2683, 94, 7040, 7408, 25932	119	309	16650	4.07522	0.993054	0.0243413	0.0224477
GOTERM_BP_FAT	GO:0071495~cellular response to endogenous stimulus	19	15.2	0.0016827	50848, 5970, 5872, 10272, 6774, 1495, 26524, 7040, 3383, 7041, 387, 5829, 677, 6667, 6776, 94, 11167, 3987, 928	119	1185	16650	2.24338	0.994459	0.0253226	0.0233526
GOTERM_BP_FAT	GO:0032269~negative regulation of cellular protein metabolic process	17	13.6	0.00169151	7076, 9961, 5696, 6774, 64359, 26524, 7040, 1017, 2633, 302, 677, 1992, 633, 5698, 5269, 5327, 706	119	992	16650	2.39775	0.994607	0.0253316	0.0233609
GOTERM_BP_FAT	GO:0001816~cytokine production	13	10.4	0.00173183	9111, 4791, 5970, 7040, 79792, 3106, 2633, 51564, 567, 51135, 920, 706, 2615	119	631	16650	2.88258	0.995239	0.025618	0.023625
GOTERM_BP_FAT	GO:0002480~antigen processing and presentation of exogenous peptide antigen via MHC class I, TAP-independent	3	2.4	0.00173555	3107, 3106, 567	119	9	16650	46.6387	0.995294	0.025618	0.023625
GOTERM_BP_FAT	GO:0002484~antigen processing and presentation of endogenous peptide antigen via MHC class I via ER pathway	3	2.4	0.00173555	6890, 3107, 3106	119	9	16650	46.6387	0.995294	0.025618	0.023625
GOTERM_BP_FAT	GO:0071356~cellular response to tumor necrosis factor	8	6.4	0.00176915	7132, 8531, 4055, 5970, 5696, 677, 5698, 3383	119	244	16650	4.58741	0.995758	0.0259897	0.0239678
GOTERM_BP_FAT	GO:0050768~negative regulation of neurogenesis	8	6.4	0.0018107	387, 7431, 6993, 567, 6774, 1495, 7040, 706	119	245	16650	4.56868	0.996269	0.026474	0.0244144
GOTERM_BP_FAT	GO:0030278~regulation of ossification	7	5.6	0.00188335	22856, 51564, 196527, 1052, 7040, 1192, 8519	119	182	16650	5.38138	0.997019	0.0272776	0.0251555
GOTERM_BP_FAT	GO:0043123~positive regulation of I-kappaB kinase/NF-kappaB signaling	7	5.6	0.00188335	7132, 387, 389, 4055, 5970, 51135, 9516	119	182	16650	5.38138	0.997019	0.0272776	0.0251555
GOTERM_BP_FAT	GO:1902580~single-organism cellular localization	18	14.4	0.00193954	50848, 6890, 7132, 6993, 11030, 4792, 5872, 129303, 64114, 6774, 7040, 387, 2633, 10627, 302, 2013, 30846, 9516	119	1102	16650	2.28538	0.997495	0.0279602	0.025785
GOTERM_BP_FAT	GO:0019220~regulation of phosphate metabolic process	23	18.4	0.00195455	7132, 9961, 11030, 4055, 6774, 114897, 26524, 7040, 3383, 387, 2633, 302, 633, 2321, 920, 2013, 6788, 900, 51776, 3985, 94, 3678, 706	119	1610	16650	1.9988	0.997608	0.0280058	0.0258271
GOTERM_BP_FAT	GO:1901701~cellular response to oxygen-containing compound	16	12.8	0.00196626	8463, 4792, 5970, 5872, 6774, 1495, 7040, 3383, 5829, 1017, 677, 567, 6667, 6776, 9516, 706	119	912	16650	2.45467	0.997693	0.0280058	0.0258271
GOTERM_BP_FAT	GO:0051174~regulation of phosphorus metabolic process	23	18.4	0.00196994	7132, 9961, 11030, 4055, 6774, 114897, 26524, 7040, 3383, 387, 2633, 302, 633, 2321, 920, 2013, 6788, 900, 51776, 3985, 94, 3678, 706	119	1611	16650	1.99756	0.997719	0.0280058	0.0258271
GOTERM_BP_FAT	GO:1902533~positive regulation of intracellular signal transduction	16	12.8	0.00202981	7132, 3090, 4055, 5970, 6774, 114897, 7040, 3383, 387, 389, 51135, 2321, 920, 6788, 51776, 9516	119	915	16650	2.44662	0.998105	0.0287246	0.02649
GOTERM_BP_FAT	GO:2001044~regulation of integrin-mediated signaling pathway	3	2.4	0.00215939	7076, 2013, 1495	119	10	16650	41.9748	0.99873	0.0302806	0.0279249
GOTERM_BP_FAT	GO:0032060~bleb assembly	3	2.4	0.00215939	196527, 2014, 2013	119	10	16650	41.9748	0.99873	0.0302806	0.0279249
GOTERM_BP_FAT	GO:0002456~T cell mediated immunity	5	4	0.00239242	3106, 567, 100507436, 2013, 3383	119	79	16650	8.85544	0.999382	0.0333964	0.0307983
GOTERM_BP_FAT	GO:0042327~positive regulation of phosphorylation	16	12.8	0.00242331	7132, 11030, 4055, 6774, 114897, 7040, 3383, 387, 302, 2321, 920, 2013, 6788, 51776, 94, 3678	119	932	16650	2.40199	0.999439	0.0336753	0.0310555
GOTERM_BP_FAT	GO:0009892~negative regulation of metabolic process	31	24.8	0.00243967	8531, 9961, 6672, 4791, 6774, 64359, 7040, 4904, 1017, 1992, 677, 51564, 633, 5698, 94, 10410, 7076, 9111, 3090, 5970, 5696, 26524, 1052, 7050, 2633, 10848, 302, 5269, 5327, 706, 3987	119	2522	16650	1.71982	0.999466	0.0337506	0.031125
GOTERM_BP_FAT	GO:0043065~positive regulation of apoptotic process	12	9.6	0.00247447	26471, 80781, 4055, 196527, 6788, 1495, 2683, 26524, 51776, 7040, 3383, 706	119	572	16650	2.9353	0.999521	0.0340792	0.0314279
GOTERM_BP_FAT	GO:0072657~protein localization to membrane	11	8.8	0.00250454	50848, 7132, 2633, 10627, 302, 5872, 129303, 64114, 2013, 30846, 7040	119	489	16650	3.14739	0.999563	0.0343401	0.0316686
GOTERM_BP_FAT	GO:0010596~negative regulation of endothelial cell migration	4	3.2	0.00263317	6672, 387, 94, 7040	119	39	16650	14.3504	0.999707	0.0359439	0.0331477
GOTERM_BP_FAT	GO:0043068~positive regulation of programmed cell death	12	9.6	0.00264599	26471, 80781, 4055, 196527, 6788, 1495, 2683, 26524, 51776, 7040, 3383, 706	119	577	16650	2.90986	0.999718	0.035949	0.0331523
GOTERM_BP_FAT	GO:0051336~regulation of hydrolase activity	20	16	0.00265685	50848, 64065, 9322, 7076, 148170, 6993, 6102, 5696, 6774, 221178, 57572, 3383, 387, 389, 1992, 2321, 5698, 4323, 5269, 3987	119	1337	16650	2.09298	0.999727	0.035949	0.0331523
GOTERM_BP_FAT	GO:0098542~defense response to other organism	11	8.8	0.0026948	7132, 2633, 5970, 10581, 567, 100507436, 920, 7040, 10410, 79792, 8519	119	494	16650	3.11554	0.999758	0.036015	0.0332132
GOTERM_BP_FAT	GO:0001525~angiogenesis	10	8	0.00269673	387, 80781, 302, 51564, 2321, 4323, 2683, 94, 25932, 3678	119	413	16650	3.3878	0.999759	0.036015	0.0332132
GOTERM_BP_FAT	GO:0034612~response to tumor necrosis factor	8	6.4	0.00269675	7132, 8531, 4055, 5970, 5696, 677, 5698, 3383	119	263	16650	4.256	0.999759	0.036015	0.0332132
GOTERM_BP_FAT	GO:0051961~negative regulation of nervous system development	8	6.4	0.00275427	387, 7431, 6993, 567, 6774, 1495, 7040, 706	119	264	16650	4.23988	0.999798	0.0366247	0.0337754
GOTERM_BP_FAT	GO:0007010~cytoskeleton organization	18	14.4	0.00286703	50848, 9322, 148170, 7431, 6993, 6102, 5872, 1495, 7040, 3383, 84617, 387, 1017, 2013, 30846, 51776, 10298, 7408	119	1144	16650	2.20147	0.999858	0.0378874	0.0349399
GOTERM_BP_FAT	GO:0009725~response to hormone	15	12	0.00287379	7076, 5970, 5872, 6774, 26524, 7040, 3383, 7041, 5829, 302, 677, 4323, 6667, 6776, 706	119	854	16650	2.45754	0.999861	0.0378874	0.0349399
GOTERM_BP_FAT	GO:0002526~acute inflammatory response	6	4.8	0.00301052	26471, 196527, 6774, 2683, 9180, 3383	119	138	16650	6.0833	0.999909	0.039521	0.0364465
GOTERM_BP_FAT	GO:1903828~negative regulation of cellular protein localization	6	4.8	0.00310548	6672, 2633, 4792, 64114, 9516, 7040	119	139	16650	6.03954	0.999932	0.0405949	0.0374368
GOTERM_BP_FAT	GO:0045778~positive regulation of ossification	5	4	0.00312104	196527, 1052, 7040, 1192, 8519	119	85	16650	8.23035	0.999935	0.0406262	0.0374656
GOTERM_BP_FAT	GO:0035239~tube morphogenesis	9	7.2	0.0033535	387, 8463, 4323, 6788, 2683, 94, 7040, 7408, 25932	119	348	16650	3.61852	0.999968	0.0434686	0.040087
GOTERM_BP_FAT	GO:0007044~cell-substrate junction assembly	5	4	0.00339413	7145, 4323, 94, 3678, 3987	119	87	16650	8.04115	0.999972	0.0438113	0.0404029
GOTERM_BP_FAT	GO:0018108~peptidyl-tyrosine phosphorylation	9	7.2	0.00341226	7132, 9961, 2321, 6774, 920, 6776, 7040, 3383, 3678	119	349	16650	3.60815	0.999974	0.0438617	0.0404495
GOTERM_BP_FAT	GO:0048534~hematopoietic or lymphoid organ development	14	11.2	0.00345818	4791, 4055, 4792, 10272, 1052, 7040, 3106, 302, 677, 567, 865, 920, 4323, 6788	119	778	16650	2.51777	0.999977	0.0442675	0.0408237
GOTERM_BP_FAT	GO:0018212~peptidyl-tyrosine modification	9	7.2	0.00353218	7132, 9961, 2321, 6774, 920, 6776, 7040, 3383, 3678	119	351	16650	3.58759	0.999982	0.045028	0.041525
GOTERM_BP_FAT	GO:0048771~tissue remodeling	6	4.8	0.00361301	633, 64114, 4323, 2683, 94, 7040	119	144	16650	5.82983	0.999986	0.0458689	0.0423005
GOTERM_BP_FAT	GO:0023014~signal transduction by protein phosphorylation	15	12	0.00364679	148170, 4055, 5696, 114897, 7040, 3383, 2633, 677, 51135, 2321, 5698, 6788, 51776, 10298, 94	119	877	16650	2.39309	0.999987	0.046108	0.042521
GOTERM_BP_FAT	GO:0050818~regulation of coagulation	5	4	0.00368306	302, 196527, 114897, 308, 5327	119	89	16650	7.86045	0.999989	0.0461879	0.0425947
GOTERM_BP_FAT	GO:1904019~epithelial cell apoptotic process	5	4	0.00368306	80781, 677, 196527, 6788, 3383	119	89	16650	7.86045	0.999989	0.0461879	0.0425947
GOTERM_BP_FAT	GO:0010942~positive regulation of cell death	12	9.6	0.00388867	26471, 80781, 4055, 196527, 6788, 1495, 2683, 26524, 51776, 7040, 3383, 706	119	607	16650	2.76605	0.999994	0.0485691	0.0447906
GOTERM_BP_FAT	GO:0008406~gonad development	7	5.6	0.00410652	8531, 26471, 5872, 10272, 4323, 1495, 3383	119	213	16650	4.59818	0.999997	0.0510831	0.0471091
GOTERM_BP_FAT	GO:0051094~positive regulation of developmental process	17	13.6	0.00427345	8531, 5970, 1495, 2683, 7040, 7041, 387, 677, 51564, 196527, 2321, 4323, 30846, 94, 3678, 706, 3987	119	1089	16650	2.18418	0.999998	0.0527584	0.048654
GOTERM_BP_FAT	GO:0002460~adaptive immune response based on somatic recombination of immune receptors built from immunoglobulin superfamily domains	8	6.4	0.0042754	3106, 4791, 567, 100507436, 920, 2013, 7040, 3383	119	286	16650	3.91373	0.999998	0.0527584	0.048654
GOTERM_BP_FAT	GO:1901652~response to peptide	10	8	0.00434048	7076, 5829, 4792, 5970, 5872, 677, 6774, 6667, 6776, 7040	119	444	16650	3.15126	0.999999	0.0533033	0.0491565
GOTERM_BP_FAT	GO:0009887~organ morphogenesis	16	12.8	0.00435411	64065, 22856, 8463, 5970, 5696, 6774, 1495, 2683, 7040, 387, 27173, 80781, 10848, 5698, 4323, 94	119	992	16650	2.25671	0.999999	0.0533033	0.0491565
GOTERM_BP_FAT	GO:0050730~regulation of peptidyl-tyrosine phosphorylation	7	5.6	0.00439491	7132, 9961, 6774, 920, 7040, 3383, 3678	119	216	16650	4.53431	0.999999	0.0535901	0.049421
GOTERM_BP_FAT	GO:0006357~regulation of transcription from RNA polymerase II promoter	24	19.2	0.00457837	7132, 8531, 6672, 8463, 3090, 4791, 4792, 5970, 10272, 6774, 1052, 7040, 7050, 4904, 26471, 10848, 51564, 865, 6667, 6776, 85441, 9516, 94, 11167	119	1835	16650	1.82996	0.999999	0.0555943	0.0512693
GOTERM_BP_FAT	GO:0045137~development of primary sexual characteristics	7	5.6	0.00459532	8531, 26471, 5872, 10272, 4323, 1495, 3383	119	218	16650	4.49271	0.999999	0.0555943	0.0512693
GOTERM_BP_FAT	GO:0045765~regulation of angiogenesis	7	5.6	0.00501626	6672, 387, 51564, 2321, 2013, 94, 3678	119	222	16650	4.41176	1	0.0604498	0.0557471
GOTERM_BP_FAT	GO:0071375~cellular response to peptide hormone stimulus	8	6.4	0.00505425	5829, 5970, 5872, 677, 6774, 6667, 6776, 7040	119	295	16650	3.79433	1	0.0606707	0.0559508
GOTERM_BP_FAT	GO:0050819~negative regulation of coagulation	4	3.2	0.00533747	302, 114897, 308, 5327	119	50	16650	11.1933	1	0.0635757	0.0586298
GOTERM_BP_FAT	GO:0002011~morphogenesis of an epithelial sheet	4	3.2	0.00533747	387, 389, 94, 3678	119	50	16650	11.1933	1	0.0635757	0.0586298
GOTERM_BP_FAT	GO:0002520~immune system development	14	11.2	0.00542069	4791, 4055, 4792, 10272, 1052, 7040, 3106, 302, 677, 567, 865, 920, 4323, 6788	119	821	16650	2.3859	1	0.0643185	0.0593148
GOTERM_BP_FAT	GO:0007179~transforming growth factor beta receptor signaling pathway	6	4.8	0.00549137	50848, 387, 5829, 94, 7040, 7041	119	159	16650	5.27985	1	0.0649076	0.059858
GOTERM_BP_FAT	GO:0001910~regulation of leukocyte mediated cytotoxicity	4	3.2	0.00564211	3106, 567, 100507436, 3383	119	51	16650	10.9738	1	0.0664348	0.0612664
GOTERM_BP_FAT	GO:0050851~antigen receptor-mediated signaling pathway	7	5.6	0.00569995	123920, 2633, 4792, 5970, 5696, 920, 5698	119	228	16650	4.29567	1	0.0668606	0.0616591
GOTERM_BP_FAT	GO:0002478~antigen processing and presentation of exogenous peptide antigen	6	4.8	0.00593666	6890, 3107, 3106, 5696, 567, 5698	119	162	16650	5.18207	1	0.0688151	0.0634616
GOTERM_BP_FAT	GO:0030203~glycosaminoglycan metabolic process	6	4.8	0.00593666	22856, 9469, 633, 2683, 11046, 7040	119	162	16650	5.18207	1	0.0688151	0.0634616
GOTERM_BP_FAT	GO:0030036~actin cytoskeleton organization	11	8.8	0.00594252	50848, 9322, 148170, 387, 5872, 2013, 1495, 30846, 7040, 7408, 3383	119	553	16650	2.78314	1	0.0688151	0.0634616
GOTERM_BP_FAT	GO:0030155~regulation of cell adhesion	12	9.6	0.0059558	2633, 10272, 920, 2013, 4323, 114897, 94, 7040, 3383, 3678, 3987, 2615	119	643	16650	2.61118	1	0.0688151	0.0634616
GOTERM_BP_FAT	GO:0030097~hemopoiesis	13	10.4	0.00617619	4055, 4792, 10272, 1052, 7040, 3106, 302, 677, 567, 865, 920, 4323, 6788	119	739	16650	2.46131	1	0.0710953	0.0655644
GOTERM_BP_FAT	GO:0050731~positive regulation of peptidyl-tyrosine phosphorylation	6	4.8	0.00624731	7132, 6774, 920, 7040, 3383, 3678	119	164	16650	5.11888	1	0.0716466	0.0660728
GOTERM_BP_FAT	GO:0007169~transmembrane receptor protein tyrosine kinase signaling pathway	12	9.6	0.00630109	9961, 387, 5829, 5970, 10627, 2321, 6774, 920, 6776, 5327, 7040, 3678	119	648	16650	2.59104	1	0.0716792	0.0661029
GOTERM_BP_FAT	GO:1901699~cellular response to nitrogen compound	11	8.8	0.0063185	5829, 1017, 5970, 5872, 677, 6774, 1495, 6667, 6776, 7040, 3383	119	558	16650	2.7582	1	0.0716792	0.0661029
GOTERM_BP_FAT	GO:0051091~positive regulation of sequence-specific DNA binding transcription factor activity	7	5.6	0.00631985	6672, 4791, 4792, 5970, 6788, 7040, 3383	119	233	16650	4.20348	1	0.0716792	0.0661029
GOTERM_BP_FAT	GO:0002252~immune effector process	13	10.4	0.00637205	5970, 10581, 100507436, 7040, 3383, 3106, 2633, 567, 51135, 920, 2013, 10410, 8519	119	742	16650	2.45136	1	0.0720065	0.0664047
GOTERM_BP_FAT	GO:0002683~negative regulation of immune system process	9	7.2	0.00640033	9111, 3106, 2633, 4792, 677, 10272, 100507436, 7040, 2615	119	388	16650	3.24547	1	0.0720621	0.066456
GOTERM_BP_FAT	GO:0043085~positive regulation of catalytic activity	21	16.8	0.0064805	50848, 64065, 9322, 148170, 6102, 5696, 6774, 221178, 57572, 7040, 3383, 387, 389, 2321, 920, 2013, 5698, 4323, 6788, 51776, 3987	119	1559	16650	1.88469	1	0.0726994	0.0670437
GOTERM_BP_FAT	GO:0051147~regulation of muscle cell differentiation	6	4.8	0.00656922	4904, 677, 4323, 1495, 30846, 7040	119	166	16650	5.0572	1	0.0731753	0.0674826
GOTERM_BP_FAT	GO:0002521~leukocyte differentiation	10	8	0.00659362	3106, 4055, 302, 677, 567, 10272, 865, 920, 4323, 7040	119	474	16650	2.95181	1	0.0731753	0.0674826
GOTERM_BP_FAT	GO:0002223~stimulatory C-type lectin receptor signaling pathway	5	4	0.00661443	4792, 5970, 5696, 5698, 3384	119	105	16650	6.66267	1	0.0731753	0.0674826
GOTERM_BP_FAT	GO:0010633~negative regulation of epithelial cell migration	4	3.2	0.0066178	6672, 387, 94, 7040	119	54	16650	10.3641	1	0.0731753	0.0674826
GOTERM_BP_FAT	GO:0009615~response to virus	8	6.4	0.00669702	2633, 5970, 10581, 567, 100507436, 920, 10410, 8519	119	311	16650	3.59912	1	0.0737869	0.0680465
GOTERM_BP_FAT	GO:0050852~T cell receptor signaling pathway	6	4.8	0.00673446	2633, 4792, 5970, 5696, 920, 5698	119	167	16650	5.02692	1	0.0739353	0.0681834
GOTERM_BP_FAT	GO:0071417~cellular response to organonitrogen compound	10	8	0.00686084	5829, 5970, 5872, 677, 6774, 1495, 6667, 6776, 7040, 3383	119	477	16650	2.93325	1	0.0750556	0.0692166
GOTERM_BP_FAT	GO:1902041~regulation of extrinsic apoptotic signaling pathway via death domain receptors	4	3.2	0.00696391	6672, 64114, 6788, 3383	119	55	16650	10.1757	1	0.075914	0.0700082
GOTERM_BP_FAT	GO:0038061~NIK/NF-kappaB signaling	5	4	0.00706429	4791, 5970, 5696, 51564, 5698	119	107	16650	6.53813	1	0.0760513	0.0701348
GOTERM_BP_FAT	GO:0002220~innate immune response activating cell surface receptor signaling pathway	5	4	0.00706429	4792, 5970, 5696, 5698, 3384	119	107	16650	6.53813	1	0.0760513	0.0701348
GOTERM_BP_FAT	GO:0019884~antigen processing and presentation of exogenous antigen	6	4.8	0.00707366	6890, 3107, 3106, 5696, 567, 5698	119	169	16650	4.96743	1	0.0760513	0.0701348
GOTERM_BP_FAT	GO:0046597~negative regulation of viral entry into host cell	3	2.4	0.00707514	10581, 10410, 8519	119	18	16650	23.3193	1	0.0760513	0.0701348
GOTERM_BP_FAT	GO:0030335~positive regulation of cell migration	9	7.2	0.00709976	80781, 51564, 196527, 2321, 4323, 6776, 7040, 3383, 3678	119	395	16650	3.18796	1	0.0760513	0.0701348
GOTERM_BP_FAT	GO:1901653~cellular response to peptide	8	6.4	0.00716357	5829, 5970, 5872, 677, 6774, 6667, 6776, 7040	119	315	16650	3.55342	1	0.0764693	0.0705203
GOTERM_BP_FAT	GO:0010562~positive regulation of phosphorus metabolic process	16	12.8	0.00721364	7132, 11030, 4055, 6774, 114897, 7040, 3383, 387, 302, 2321, 920, 2013, 6788, 51776, 94, 3678	119	1049	16650	2.13409	1	0.0764745	0.0705251
GOTERM_BP_FAT	GO:0045937~positive regulation of phosphate metabolic process	16	12.8	0.00721364	7132, 11030, 4055, 6774, 114897, 7040, 3383, 387, 302, 2321, 920, 2013, 6788, 51776, 94, 3678	119	1049	16650	2.13409	1	0.0764745	0.0705251
GOTERM_BP_FAT	GO:0042063~gliogenesis	7	5.6	0.00726842	7431, 5970, 6774, 4323, 7040, 706, 928	119	240	16650	4.08088	1	0.0767914	0.0708174
GOTERM_BP_FAT	GO:0045184~establishment of protein localization	25	20	0.00734196	50848, 6890, 9961, 6672, 6993, 4792, 129303, 64114, 6774, 7040, 79792, 51226, 9516, 7132, 11030, 6102, 5872, 387, 2633, 10627, 302, 6513, 706, 3987, 2615	119	2021	16650	1.73078	1	0.0773036	0.0712897
GOTERM_BP_FAT	GO:0048598~embryonic morphogenesis	11	8.8	0.00738337	27173, 8463, 677, 2321, 4323, 6788, 26524, 51776, 7040, 7408, 3678	119	571	16650	2.6954	1	0.0774752	0.0714479
GOTERM_BP_FAT	GO:0006022~aminoglycan metabolic process	6	4.8	0.00742464	22856, 9469, 633, 2683, 11046, 7040	119	171	16650	4.90933	1	0.0776441	0.0716037
GOTERM_BP_FAT	GO:0009790~embryo development	15	12	0.0075608	8531, 8463, 26524, 7040, 4904, 27173, 10848, 677, 2321, 4323, 6788, 51776, 94, 7408, 3678	119	954	16650	2.19994	1	0.0788009	0.0726705
GOTERM_BP_FAT	GO:0010628~positive regulation of gene expression	22	17.6	0.00761661	7132, 8531, 7431, 6672, 8463, 4791, 4792, 5970, 10272, 6774, 114897, 1052, 7040, 7041, 4904, 1017, 865, 6667, 85441, 94, 3987, 2615	119	1692	16650	1.81924	1	0.0791153	0.0729605
GOTERM_BP_FAT	GO:0031349~positive regulation of defense response	9	7.2	0.00785565	7132, 4792, 5970, 5696, 51135, 5698, 9180, 3384, 7040	119	402	16650	3.13245	1	0.0812119	0.0748939
GOTERM_BP_FAT	GO:0035455~response to interferon-alpha	3	2.4	0.0078711	10581, 10410, 8519	119	19	16650	22.092	1	0.0812119	0.0748939
GOTERM_BP_FAT	GO:0043009~chordate embryonic development	11	8.8	0.00791955	8531, 4904, 27173, 8463, 677, 4323, 6788, 26524, 94, 7040, 7408	119	577	16650	2.66738	1	0.0813089	0.0749834
GOTERM_BP_FAT	GO:0022414~reproductive process	19	15.2	0.00793321	7076, 8531, 5872, 10272, 6774, 1495, 2683, 7040, 25932, 3383, 1017, 26471, 677, 2013, 4323, 6788, 6667, 3985, 928	119	1373	16650	1.9362	1	0.0813089	0.0749834
GOTERM_BP_FAT	GO:1901342~regulation of vasculature development	7	5.6	0.00800636	6672, 387, 51564, 2321, 2013, 94, 3678	119	245	16650	3.9976	1	0.0817868	0.0754241
GOTERM_BP_FAT	GO:0000003~reproduction	19	15.2	0.00804873	7076, 8531, 5872, 10272, 6774, 1495, 2683, 7040, 25932, 3383, 1017, 26471, 677, 2013, 4323, 6788, 6667, 3985, 928	119	1375	16650	1.93338	1	0.0819483	0.0755731
GOTERM_BP_FAT	GO:0001501~skeletal system development	10	8	0.00811636	7076, 22856, 387, 27173, 5970, 302, 196527, 4323, 94, 7040	119	490	16650	2.85543	1	0.0823651	0.0759574
GOTERM_BP_FAT	GO:0030029~actin filament-based process	12	9.6	0.00818424	50848, 9322, 148170, 387, 7431, 5872, 2013, 1495, 30846, 7040, 7408, 3383	119	672	16650	2.4985	1	0.0823876	0.0759782
GOTERM_BP_FAT	GO:0043434~response to peptide hormone	9	7.2	0.00819757	7076, 5829, 5970, 5872, 677, 6774, 6667, 6776, 7040	119	405	16650	3.10924	1	0.0823876	0.0759782
GOTERM_BP_FAT	GO:0035295~tube development	11	8.8	0.00819871	387, 8463, 677, 10272, 4323, 6788, 2683, 94, 7040, 7408, 25932	119	580	16650	2.65358	1	0.0823876	0.0759782
GOTERM_BP_FAT	GO:0001906~cell killing	5	4	0.00827626	3106, 567, 100507436, 2013, 3383	119	112	16650	6.24625	1	0.0828969	0.0764479
GOTERM_BP_FAT	GO:0044802~single-organism membrane organization	14	11.2	0.00834747	50848, 7132, 5872, 129303, 64114, 6774, 7040, 2633, 10627, 302, 196527, 2013, 30846, 928	119	866	16650	2.26192	1	0.0833396	0.0768561
GOTERM_BP_FAT	GO:0009792~embryo development ending in birth or egg hatching	11	8.8	0.00848541	8531, 4904, 27173, 8463, 677, 4323, 6788, 26524, 94, 7040, 7408	119	583	16650	2.63992	1	0.0842575	0.0777026
GOTERM_BP_FAT	GO:0006366~transcription from RNA polymerase II promoter	23	18.4	0.00849403	7132, 8531, 6672, 9111, 8463, 3090, 4791, 4792, 5970, 10272, 6774, 1052, 7040, 7050, 7041, 4904, 10848, 51564, 865, 6667, 85441, 94, 11167	119	1820	16650	1.76817	1	0.0842575	0.0777026
GOTERM_BP_FAT	GO:2000147~positive regulation of cell motility	9	7.2	0.00867075	80781, 51564, 196527, 2321, 4323, 6776, 7040, 3383, 3678	119	409	16650	3.07884	1	0.0855293	0.0788755
GOTERM_BP_FAT	GO:1902895~positive regulation of pri-miRNA transcription from RNA polymerase II promoter	3	2.4	0.00870542	5970, 6774, 7040	119	20	16650	20.9874	1	0.0855293	0.0788755
GOTERM_BP_FAT	GO:1903077~negative regulation of protein localization to plasma membrane	3	2.4	0.00870542	2633, 64114, 7040	119	20	16650	20.9874	1	0.0855293	0.0788755
GOTERM_BP_FAT	GO:0048002~antigen processing and presentation of peptide antigen	6	4.8	0.00895042	6890, 3107, 3106, 5696, 567, 5698	119	179	16650	4.68992	1	0.0871042	0.0803279
GOTERM_BP_FAT	GO:0010810~regulation of cell-substrate adhesion	6	4.8	0.00895042	2633, 2013, 4323, 94, 3678, 3987	119	179	16650	4.68992	1	0.0871042	0.0803279
GOTERM_BP_FAT	GO:0060348~bone development	6	4.8	0.00895042	22856, 387, 302, 196527, 4323, 7040	119	179	16650	4.68992	1	0.0871042	0.0803279
GOTERM_BP_FAT	GO:0031341~regulation of cell killing	4	3.2	0.00926507	3106, 567, 100507436, 3383	119	61	16650	9.17482	1	0.0897201	0.0827403
GOTERM_BP_FAT	GO:0050778~positive regulation of immune response	12	9.6	0.00927738	123920, 3106, 2633, 4792, 5970, 5696, 567, 51135, 920, 5698, 3384, 7040	119	684	16650	2.45467	1	0.0897201	0.0827403
GOTERM_BP_FAT	GO:1904376~negative regulation of protein localization to cell periphery	3	2.4	0.00957752	2633, 64114, 7040	119	21	16650	19.988	1	0.0923333	0.0851501
GOTERM_BP_FAT	GO:0048608~reproductive structure development	9	7.2	0.00981015	8531, 26471, 5872, 677, 10272, 4323, 6788, 1495, 3383	119	418	16650	3.01254	1	0.0942814	0.0869467
GOTERM_BP_FAT	GO:0051272~positive regulation of cellular component movement	9	7.2	0.0100779	80781, 51564, 196527, 2321, 4323, 6776, 7040, 3383, 3678	119	420	16650	2.9982	1	0.0962544	0.0887662
GOTERM_BP_FAT	GO:0002250~adaptive immune response	9	7.2	0.0100779	6890, 3106, 4791, 567, 100507436, 920, 2013, 7040, 3383	119	420	16650	2.9982	1	0.0962544	0.0887662
GOTERM_BP_FAT	GO:0010243~response to organonitrogen compound	13	10.4	0.0101366	7076, 4792, 5970, 5872, 6774, 1495, 7040, 3383, 5829, 677, 6667, 6776, 706	119	789	16650	2.30533	1	0.0965169	0.0890083
GOTERM_BP_FAT	GO:0071396~cellular response to lipid	10	8	0.0102583	8463, 4792, 5970, 677, 567, 9516, 7040, 3383, 706, 7041	119	509	16650	2.74884	1	0.0973752	0.0897998
GOTERM_BP_FAT	GO:0040017~positive regulation of locomotion	9	7.2	0.010351	80781, 51564, 196527, 2321, 4323, 6776, 7040, 3383, 3678	119	422	16650	2.98399	1	0.0979531	0.0903328
GOTERM_BP_FAT	GO:0060396~growth hormone receptor signaling pathway	3	2.4	0.0104868	5829, 6774, 6776	119	22	16650	19.0794	1	0.0986595	0.0909842
GOTERM_BP_FAT	GO:0061458~reproductive system development	9	7.2	0.0104896	8531, 26471, 5872, 677, 10272, 4323, 6788, 1495, 3383	119	423	16650	2.97694	1	0.0986595	0.0909842
GOTERM_BP_FAT	GO:0051291~protein heterooligomerization	5	4	0.0107863	302, 1495, 114897, 94, 3987	119	121	16650	5.78165	1	0.101125	0.0932577
GOTERM_BP_FAT	GO:1901698~response to nitrogen compound	14	11.2	0.0108172	7076, 4792, 5970, 5872, 6774, 1495, 7040, 3383, 5829, 1017, 677, 6667, 6776, 706	119	895	16650	2.18863	1	0.101125	0.0932577
GOTERM_BP_FAT	GO:0044092~negative regulation of molecular function	16	12.8	0.0109072	50848, 7076, 9961, 6672, 4792, 5696, 64114, 26524, 1017, 302, 1992, 567, 633, 5698, 5269, 308	119	1100	16650	2.03514	1	0.101657	0.0937488
GOTERM_BP_FAT	GO:1904035~regulation of epithelial cell apoptotic process	4	3.2	0.0114838	80781, 677, 196527, 3383	119	66	16650	8.47976	1	0.106709	0.0984079
GOTERM_BP_FAT	GO:0071214~cellular response to abiotic stimulus	7	5.6	0.0121085	7132, 8531, 4055, 677, 5269, 7040, 706	119	268	16650	3.65452	1	0.112176	0.103449
GOTERM_BP_FAT	GO:0009991~response to extracellular stimulus	9	7.2	0.0122625	22856, 5970, 920, 6513, 11167, 7040, 3383, 706, 79792	119	435	16650	2.89481	1	0.113263	0.104452
GOTERM_BP_FAT	GO:0007548~sex differentiation	7	5.6	0.012315	8531, 26471, 5872, 10272, 4323, 1495, 3383	119	269	16650	3.64094	1	0.113408	0.104586
GOTERM_BP_FAT	GO:0071378~cellular response to growth hormone stimulus	3	2.4	0.0124149	5829, 6774, 6776	119	24	16650	17.4895	1	0.11365	0.104808
GOTERM_BP_FAT	GO:0035456~response to interferon-beta	3	2.4	0.0124149	10581, 10410, 8519	119	24	16650	17.4895	1	0.11365	0.104808
GOTERM_BP_FAT	GO:0033554~cellular response to stress	22	17.6	0.0126295	7132, 148170, 8531, 6672, 3090, 4055, 4792, 5970, 100507436, 1495, 3383, 5829, 1017, 26471, 677, 83666, 51135, 6788, 6513, 5269, 51776, 706	119	1773	16650	1.73613	1	0.115272	0.106305
GOTERM_BP_FAT	GO:0006464~cellular protein modification process	39	31.2	0.0130114	9961, 6672, 4055, 6774, 64359, 7040, 3383, 1017, 26471, 677, 51564, 633, 2321, 5698, 6788, 94, 10298, 3678, 7132, 148170, 9111, 11030, 5696, 2683, 114897, 26524, 387, 2633, 302, 51135, 920, 2013, 865, 900, 6776, 51776, 5327, 3985, 706	119	3818	16650	1.42921	1	0.118031	0.108849
GOTERM_BP_FAT	GO:0036211~protein modification process	39	31.2	0.0130114	9961, 6672, 4055, 6774, 64359, 7040, 3383, 1017, 26471, 677, 51564, 633, 2321, 5698, 6788, 94, 10298, 3678, 7132, 148170, 9111, 11030, 5696, 2683, 114897, 26524, 387, 2633, 302, 51135, 920, 2013, 865, 900, 6776, 51776, 5327, 3985, 706	119	3818	16650	1.42921	1	0.118031	0.108849
GOTERM_BP_FAT	GO:0051345~positive regulation of hydrolase activity	14	11.2	0.0130466	50848, 64065, 9322, 148170, 6102, 6774, 221178, 57572, 3383, 387, 389, 2321, 4323, 3987	119	917	16650	2.13612	1	0.118031	0.108849
GOTERM_BP_FAT	GO:0044702~single organism reproductive process	17	13.6	0.0132131	7076, 8531, 5872, 10272, 1495, 2683, 7040, 25932, 3383, 1017, 26471, 677, 2013, 4323, 6788, 3985, 928	119	1231	16650	1.93223	1	0.119189	0.109916
GOTERM_BP_FAT	GO:0031397~negative regulation of protein ubiquitination	5	4	0.0133914	1017, 5696, 5698, 64359, 706	119	129	16650	5.4231	1	0.119671	0.110361
GOTERM_BP_FAT	GO:0030206~chondroitin sulfate biosynthetic process	3	2.4	0.0134325	22856, 9469, 633	119	25	16650	16.7899	1	0.119671	0.110361
GOTERM_BP_FAT	GO:0043537~negative regulation of blood vessel endothelial cell migration	3	2.4	0.0134325	387, 94, 7040	119	25	16650	16.7899	1	0.119671	0.110361
GOTERM_BP_FAT	GO:0043536~positive regulation of blood vessel endothelial cell migration	3	2.4	0.0134325	51564, 6776, 7040	119	25	16650	16.7899	1	0.119671	0.110361
GOTERM_BP_FAT	GO:0002040~sprouting angiogenesis	4	3.2	0.0134606	387, 51564, 94, 3678	119	70	16650	7.9952	1	0.119671	0.110361
GOTERM_BP_FAT	GO:0006796~phosphate-containing compound metabolic process	33	26.4	0.0135674	9961, 4055, 129303, 6774, 7040, 3383, 1017, 56474, 677, 633, 2321, 5698, 6788, 94, 10298, 3678, 7132, 148170, 11030, 5696, 114897, 26524, 387, 2633, 302, 51135, 920, 2013, 900, 6776, 51776, 3985, 706	119	3083	16650	1.49764	1	0.120274	0.110917
GOTERM_BP_FAT	GO:0061024~membrane organization	15	12	0.0138527	50848, 7132, 5872, 129303, 64114, 6774, 7040, 2633, 10627, 302, 196527, 920, 2013, 30846, 928	119	1027	16650	2.04356	1	0.122451	0.112925
GOTERM_BP_FAT	GO:0006793~phosphorus metabolic process	33	26.4	0.0139417	9961, 4055, 129303, 6774, 7040, 3383, 1017, 56474, 677, 633, 2321, 5698, 6788, 94, 10298, 3678, 7132, 148170, 11030, 5696, 114897, 26524, 387, 2633, 302, 51135, 920, 2013, 900, 6776, 51776, 3985, 706	119	3089	16650	1.49473	1	0.122886	0.113326
GOTERM_BP_FAT	GO:0001570~vasculogenesis	4	3.2	0.0139832	8463, 677, 51564, 7040	119	71	16650	7.88259	1	0.1229	0.113339
GOTERM_BP_FAT	GO:1902044~regulation of Fas signaling pathway	2	1.6	0.0141244	6672, 64114	119	2	16650	139.916	1	0.123438	0.113835
GOTERM_BP_FAT	GO:1902766~skeletal muscle satellite cell migration	2	1.6	0.0141244	387, 389	119	2	16650	139.916	1	0.123438	0.113835
GOTERM_BP_FAT	GO:0009612~response to mechanical stimulus	6	4.8	0.0142359	7132, 4055, 4792, 5970, 4323, 7040	119	201	16650	4.1766	1	0.123712	0.114088
GOTERM_BP_FAT	GO:0030178~negative regulation of Wnt signaling pathway	6	4.8	0.0142359	3090, 5696, 5698, 6788, 64359, 26524	119	201	16650	4.1766	1	0.123712	0.114088
GOTERM_BP_FAT	GO:0040007~growth	14	11.2	0.0147603	8531, 6774, 26524, 7040, 25932, 26471, 10848, 677, 2014, 4323, 6788, 6776, 10298, 94	119	932	16650	2.10174	1	0.127828	0.117883
GOTERM_BP_FAT	GO:0051092~positive regulation of NF-kappaB transcription factor activity	5	4	0.0148317	4791, 4792, 5970, 7040, 3383	119	133	16650	5.26	1	0.127828	0.117883
GOTERM_BP_FAT	GO:0022607~cellular component assembly	29	23.2	0.0148338	50848, 7145, 7040, 3383, 25923, 79792, 1017, 26471, 51564, 4323, 94, 3678, 7132, 148170, 5872, 1495, 221178, 114897, 387, 5829, 389, 302, 2014, 196527, 2013, 6513, 7408, 3987, 928	119	2618	16650	1.54987	1	0.127828	0.117883
GOTERM_BP_FAT	GO:0003006~developmental process involved in reproduction	11	8.8	0.0149389	8531, 26471, 5872, 677, 10272, 4323, 6788, 1495, 2683, 7040, 3383	119	636	16650	2.41993	1	0.128375	0.118388
GOTERM_BP_FAT	GO:1904950~negative regulation of establishment of protein localization	6	4.8	0.0150898	6672, 2633, 4792, 64114, 9516, 2615	119	204	16650	4.11518	1	0.128953	0.118921
GOTERM_BP_FAT	GO:0044272~sulfur compound biosynthetic process	6	4.8	0.0150898	22856, 9469, 633, 6667, 2683, 11046	119	204	16650	4.11518	1	0.128953	0.118921
GOTERM_BP_FAT	GO:1902893~regulation of pri-miRNA transcription from RNA polymerase II promoter	3	2.4	0.0155722	5970, 6774, 7040	119	27	16650	15.5462	1	0.132343	0.122047
GOTERM_BP_FAT	GO:0046596~regulation of viral entry into host cell	3	2.4	0.0155722	10581, 10410, 8519	119	27	16650	15.5462	1	0.132343	0.122047
GOTERM_BP_FAT	GO:0002429~immune response-activating cell surface receptor signaling pathway	8	6.4	0.0156437	123920, 2633, 4792, 5970, 5696, 920, 5698, 3384	119	367	16650	3.04994	1	0.132585	0.12227
GOTERM_BP_FAT	GO:0043086~negative regulation of catalytic activity	13	10.4	0.0158462	50848, 7076, 9961, 5696, 64114, 26524, 1017, 302, 1992, 633, 5698, 5269, 308	119	839	16650	2.16795	1	0.133933	0.123513
GOTERM_BP_FAT	GO:0000165~MAPK cascade	13	10.4	0.016117	148170, 4055, 5696, 114897, 7040, 3383, 2633, 677, 51135, 2321, 5698, 6788, 51776	119	841	16650	2.16279	1	0.135849	0.125281
GOTERM_BP_FAT	GO:0002824~positive regulation of adaptive immune response based on somatic recombination of immune receptors built from immunoglobulin superfamily domains	4	3.2	0.0161879	3106, 567, 920, 7040	119	75	16650	7.46218	1	0.136075	0.125489
GOTERM_BP_FAT	GO:0007492~endoderm development	4	3.2	0.0173593	677, 4323, 7040, 3678	119	77	16650	7.26836	1	0.145526	0.134204
GOTERM_BP_FAT	GO:0060284~regulation of cell development	13	10.4	0.017524	7132, 7431, 6993, 5970, 6774, 1495, 7040, 7041, 387, 2633, 567, 706, 3987	119	851	16650	2.13738	1	0.146509	0.135111
GOTERM_BP_FAT	GO:1903321~negative regulation of protein modification by small protein conjugation or removal	5	4	0.0175807	1017, 5696, 5698, 64359, 706	119	140	16650	4.997	1	0.146585	0.135182
GOTERM_BP_FAT	GO:0050900~leukocyte migration	8	6.4	0.0176301	50848, 196527, 51135, 2321, 2683, 7040, 3383, 3678	119	376	16650	2.97694	1	0.146601	0.135196
GOTERM_BP_FAT	GO:0051338~regulation of transferase activity	14	11.2	0.0177189	9961, 5696, 26524, 7040, 387, 1017, 633, 2321, 920, 2013, 5698, 6788, 900, 51776	119	955	16650	2.05112	1	0.146943	0.135512
GOTERM_BP_FAT	GO:0061614~pri-miRNA transcription from RNA polymerase II promoter	3	2.4	0.0178477	5970, 6774, 7040	119	29	16650	14.4741	1	0.147614	0.136131
GOTERM_BP_FAT	GO:0046822~regulation of nucleocytoplasmic transport	6	4.8	0.0181825	6672, 387, 11030, 4792, 9516, 7040	119	214	16650	3.92288	1	0.149981	0.138313
GOTERM_BP_FAT	GO:0010035~response to inorganic substance	9	7.2	0.018482	1017, 80781, 5970, 567, 10272, 3383, 25932, 706, 928	119	469	16650	2.68495	1	0.151613	0.139818
GOTERM_BP_FAT	GO:2001233~regulation of apoptotic signaling pathway	8	6.4	0.0185678	8531, 6672, 4055, 5970, 64114, 6788, 1495, 3383	119	380	16650	2.9456	1	0.151613	0.139818
GOTERM_BP_FAT	GO:0008625~extrinsic apoptotic signaling pathway via death domain receptors	4	3.2	0.0185769	7132, 64114, 6788, 3383	119	79	16650	7.08435	1	0.151613	0.139818
GOTERM_BP_FAT	GO:0002821~positive regulation of adaptive immune response	4	3.2	0.0185769	3106, 567, 920, 7040	119	79	16650	7.08435	1	0.151613	0.139818
GOTERM_BP_FAT	GO:0050650~chondroitin sulfate proteoglycan biosynthetic process	3	2.4	0.019035	22856, 9469, 633	119	30	16650	13.9916	1	0.154942	0.142888
GOTERM_BP_FAT	GO:0043488~regulation of mRNA stability	5	4	0.0197267	8531, 4904, 5696, 677, 5698	119	145	16650	4.82469	1	0.16015	0.147691
GOTERM_BP_FAT	GO:0007162~negative regulation of cell adhesion	6	4.8	0.0198752	2633, 4323, 114897, 94, 7040, 2615	119	219	16650	3.83331	1	0.160932	0.148412
GOTERM_BP_FAT	GO:1903670~regulation of sprouting angiogenesis	3	2.4	0.0202547	387, 51564, 3678	119	31	16650	13.5403	1	0.163575	0.15085
GOTERM_BP_FAT	GO:0001909~leukocyte mediated cytotoxicity	4	3.2	0.0204903	3106, 567, 100507436, 2013	119	82	16650	6.82517	1	0.165046	0.152206
GOTERM_BP_FAT	GO:0005988~lactose metabolic process	2	1.6	0.0211122	6513, 2683	119	3	16650	93.2773	1	0.168733	0.155607
GOTERM_BP_FAT	GO:0005989~lactose biosynthetic process	2	1.6	0.0211122	6513, 2683	119	3	16650	93.2773	1	0.168733	0.155607
GOTERM_BP_FAT	GO:0002486~antigen processing and presentation of endogenous peptide antigen via MHC class I via ER pathway, TAP-independent	2	1.6	0.0211122	3107, 3106	119	3	16650	93.2773	1	0.168733	0.155607
GOTERM_BP_FAT	GO:0001818~negative regulation of cytokine production	6	4.8	0.0213016	9111, 2633, 51564, 7040, 706, 2615	119	223	16650	3.76456	1	0.169807	0.156597
GOTERM_BP_FAT	GO:0051254~positive regulation of RNA metabolic process	18	14.4	0.021693	7132, 6672, 8463, 4791, 4792, 5970, 10272, 6774, 1052, 7040, 7041, 4904, 1017, 677, 865, 6667, 85441, 94	119	1415	16650	1.77985	1	0.171752	0.158391
GOTERM_BP_FAT	GO:0031400~negative regulation of protein modification process	10	8	0.0217319	9961, 1017, 2633, 5696, 633, 5698, 64359, 26524, 7040, 706	119	578	16650	2.42069	1	0.171752	0.158391
GOTERM_BP_FAT	GO:0031589~cell-substrate adhesion	7	5.6	0.0218127	5829, 2633, 2013, 4323, 94, 3678, 3987	119	306	16650	3.20069	1	0.171752	0.158391
GOTERM_BP_FAT	GO:0030193~regulation of blood coagulation	4	3.2	0.0218239	302, 196527, 114897, 5327	119	84	16650	6.66267	1	0.171752	0.158391
GOTERM_BP_FAT	GO:1900046~regulation of hemostasis	4	3.2	0.0218239	302, 196527, 114897, 5327	119	84	16650	6.66267	1	0.171752	0.158391
GOTERM_BP_FAT	GO:0052547~regulation of peptidase activity	8	6.4	0.022671	64065, 7076, 5696, 1992, 6774, 5698, 4323, 5269	119	396	16650	2.82659	1	0.177965	0.16412
GOTERM_BP_FAT	GO:0035329~hippo signaling	3	2.4	0.0227892	8463, 6788, 26524	119	33	16650	12.7196	1	0.178438	0.164556
GOTERM_BP_FAT	GO:0043487~regulation of RNA stability	5	4	0.0229926	8531, 4904, 5696, 677, 5698	119	152	16650	4.6025	1	0.179575	0.165605
GOTERM_BP_FAT	GO:0033273~response to vitamin	4	3.2	0.0232041	5970, 920, 7040, 706	119	86	16650	6.50772	1	0.180769	0.166706
GOTERM_BP_FAT	GO:0002768~immune response-regulating cell surface receptor signaling pathway	8	6.4	0.0235051	123920, 2633, 4792, 5970, 5696, 920, 5698, 3384	119	399	16650	2.80533	1	0.182653	0.168444
GOTERM_BP_FAT	GO:0071241~cellular response to inorganic substance	5	4	0.0244871	1017, 567, 10272, 25932, 706	119	155	16650	4.51342	1	0.189806	0.17504
GOTERM_BP_FAT	GO:0031667~response to nutrient levels	8	6.4	0.0249421	22856, 5970, 920, 6513, 11167, 7040, 3383, 706	119	404	16650	2.77061	1	0.192848	0.177846
GOTERM_BP_FAT	GO:0002757~immune response-activating signal transduction	9	7.2	0.0253573	123920, 2633, 4792, 5970, 5696, 51135, 920, 5698, 3384	119	498	16650	2.5286	1	0.195112	0.179933
GOTERM_BP_FAT	GO:1903901~negative regulation of viral life cycle	4	3.2	0.0253614	6672, 10581, 10410, 8519	119	89	16650	6.28836	1	0.195112	0.179933
GOTERM_BP_FAT	GO:0043901~negative regulation of multi-organism process	5	4	0.0255155	7076, 6672, 10581, 10410, 8519	119	157	16650	4.45592	1	0.195695	0.180471
GOTERM_BP_FAT	GO:0060485~mesenchyme development	6	4.8	0.025564	8463, 677, 94, 7040, 3987, 7041	119	234	16650	3.58759	1	0.195695	0.180471
GOTERM_BP_FAT	GO:0090287~regulation of cellular response to growth factor stimulus	6	4.8	0.0259767	10272, 2321, 94, 7040, 3678, 7041	119	235	16650	3.57232	1	0.198362	0.18293
GOTERM_BP_FAT	GO:0048010~vascular endothelial growth factor receptor signaling pathway	4	3.2	0.0261038	387, 5829, 2321, 3678	119	90	16650	6.21849	1	0.19884	0.183371
GOTERM_BP_FAT	GO:0060416~response to growth hormone	3	2.4	0.026821	5829, 6774, 6776	119	36	16650	11.6597	1	0.203577	0.18774
GOTERM_BP_FAT	GO:0051149~positive regulation of muscle cell differentiation	4	3.2	0.0268577	4323, 1495, 30846, 7040	119	91	16650	6.15015	1	0.203577	0.18774
GOTERM_BP_FAT	GO:0042493~response to drug	8	6.4	0.0270541	80781, 5970, 567, 6774, 7040, 3383, 706, 7050	119	411	16650	2.72343	1	0.204563	0.188649
GOTERM_BP_FAT	GO:0002062~chondrocyte differentiation	4	3.2	0.0276232	22856, 5970, 94, 7040	119	92	16650	6.0833	1	0.207539	0.191394
GOTERM_BP_FAT	GO:0021915~neural tube development	5	4	0.0276495	8463, 677, 6788, 7040, 7408	119	161	16650	4.34522	1	0.207539	0.191394
GOTERM_BP_FAT	GO:0030168~platelet activation	5	4	0.0276495	387, 10627, 114897, 1192, 928	119	161	16650	4.34522	1	0.207539	0.191394
GOTERM_BP_FAT	GO:0097368~establishment of Sertoli cell barrier	2	1.6	0.0280509	5872, 3383	119	4	16650	69.958	1	0.210041	0.193701
GOTERM_BP_FAT	GO:0007219~Notch signaling pathway	5	4	0.0281992	64065, 4792, 6774, 4323, 7040	119	162	16650	4.31839	1	0.21064	0.194253
GOTERM_BP_FAT	GO:0051153~regulation of striated muscle cell differentiation	4	3.2	0.0284003	4904, 4323, 30846, 7040	119	93	16650	6.01789	1	0.21112	0.194696
GOTERM_BP_FAT	GO:0001952~regulation of cell-matrix adhesion	4	3.2	0.0284003	2013, 4323, 94, 3987	119	93	16650	6.01789	1	0.21112	0.194696
GOTERM_BP_FAT	GO:1903508~positive regulation of nucleic acid-templated transcription	17	13.6	0.0285588	7132, 6672, 8463, 4791, 4792, 5970, 10272, 6774, 1052, 7040, 7041, 4904, 1017, 865, 6667, 85441, 94	119	1349	16650	1.76321	1	0.21128	0.194844
GOTERM_BP_FAT	GO:0045893~positive regulation of transcription, DNA-templated	17	13.6	0.0285588	7132, 6672, 8463, 4791, 4792, 5970, 10272, 6774, 1052, 7040, 7041, 4904, 1017, 865, 6667, 85441, 94	119	1349	16650	1.76321	1	0.21128	0.194844
GOTERM_BP_FAT	GO:0051403~stress-activated MAPK cascade	6	4.8	0.0289853	148170, 4055, 677, 51135, 6788, 51776	119	242	16650	3.46899	1	0.213922	0.19728
GOTERM_BP_FAT	GO:0002758~innate immune response-activating signal transduction	6	4.8	0.0294323	4792, 5970, 5696, 51135, 5698, 3384	119	243	16650	3.45472	1	0.216703	0.199845
GOTERM_BP_FAT	GO:0031638~zymogen activation	3	2.4	0.0296567	64065, 4323, 5327	119	38	16650	11.046	1	0.216803	0.199937
GOTERM_BP_FAT	GO:0001974~blood vessel remodeling	3	2.4	0.0296567	633, 64114, 94	119	38	16650	11.046	1	0.216803	0.199937
GOTERM_BP_FAT	GO:0045824~negative regulation of innate immune response	3	2.4	0.0296567	9111, 3106, 100507436	119	38	16650	11.046	1	0.216803	0.199937
GOTERM_BP_FAT	GO:0072331~signal transduction by p53 class mediator	5	4	0.0304631	64065, 6672, 1017, 3090, 26471	119	166	16650	4.21434	1	0.221797	0.204542
GOTERM_BP_FAT	GO:0001701~in utero embryonic development	7	5.6	0.0304836	8531, 4904, 27173, 677, 6788, 26524, 94	119	331	16650	2.95895	1	0.221797	0.204542
GOTERM_BP_FAT	GO:0051493~regulation of cytoskeleton organization	8	6.4	0.0306147	50848, 148170, 387, 6993, 7040, 7408, 3383, 25932	119	422	16650	2.65244	1	0.222227	0.204938
GOTERM_BP_FAT	GO:0032870~cellular response to hormone stimulus	10	8	0.0310328	5829, 5970, 5872, 677, 6774, 6667, 6776, 26524, 7040, 7041	119	616	16650	2.27136	1	0.224733	0.207249
GOTERM_BP_FAT	GO:0051641~cellular localization	27	21.6	0.0314741	50848, 6890, 6672, 6993, 4792, 129303, 64114, 6774, 7040, 25923, 4904, 677, 30846, 51226, 9516, 7132, 11030, 5872, 1495, 26524, 387, 2633, 10627, 302, 920, 2013, 706	119	2541	16650	1.48671	1	0.227395	0.209705
GOTERM_BP_FAT	GO:0031327~negative regulation of cellular biosynthetic process	18	14.4	0.0317359	8531, 6672, 9111, 3090, 4791, 5970, 6774, 1052, 7040, 7050, 4904, 10848, 677, 51564, 94, 706, 10410, 3987	119	1480	16650	1.70168	1	0.228751	0.210955
GOTERM_BP_FAT	GO:1902680~positive regulation of RNA biosynthetic process	17	13.6	0.0321278	7132, 6672, 8463, 4791, 4792, 5970, 10272, 6774, 1052, 7040, 7041, 4904, 1017, 865, 6667, 85441, 94	119	1369	16650	1.73745	1	0.231034	0.213061
GOTERM_BP_FAT	GO:0010557~positive regulation of macromolecule biosynthetic process	19	15.2	0.0322025	7132, 8531, 6672, 8463, 4791, 4792, 5970, 10272, 6774, 1052, 7040, 7041, 4904, 1017, 865, 920, 6667, 85441, 94	119	1597	16650	1.66462	1	0.231034	0.213061
GOTERM_BP_FAT	GO:0002218~activation of innate immune response	6	4.8	0.0326842	4792, 5970, 5696, 51135, 5698, 3384	119	250	16650	3.35798	1	0.233946	0.215746
GOTERM_BP_FAT	GO:0045944~positive regulation of transcription from RNA polymerase II promoter	14	11.2	0.0328978	7132, 8463, 4791, 4792, 5970, 10272, 6774, 1052, 7040, 4904, 865, 6667, 85441, 94	119	1041	16650	1.88167	1	0.23493	0.216653
GOTERM_BP_FAT	GO:0051129~negative regulation of cellular component organization	10	8	0.0332995	387, 7431, 2633, 302, 567, 64114, 4323, 94, 7040, 706	119	624	16650	2.24224	1	0.237249	0.218792
GOTERM_BP_FAT	GO:0007259~JAK-STAT cascade	5	4	0.0334401	7132, 9111, 633, 6774, 6776	119	171	16650	4.09111	1	0.237702	0.21921
GOTERM_BP_FAT	GO:0042306~regulation of protein import into nucleus	5	4	0.0340553	387, 11030, 4792, 9516, 7040	119	172	16650	4.06732	1	0.240074	0.221397
GOTERM_BP_FAT	GO:0030204~chondroitin sulfate metabolic process	3	2.4	0.0341223	22856, 9469, 633	119	41	16650	10.2378	1	0.240074	0.221397
GOTERM_BP_FAT	GO:0032570~response to progesterone	3	2.4	0.0341223	5970, 7040, 706	119	41	16650	10.2378	1	0.240074	0.221397
GOTERM_BP_FAT	GO:0031396~regulation of protein ubiquitination	6	4.8	0.034144	9111, 1017, 5696, 5698, 64359, 706	119	253	16650	3.31817	1	0.240074	0.221397
GOTERM_BP_FAT	GO:0090100~positive regulation of transmembrane receptor protein serine/threonine kinase signaling pathway	4	3.2	0.0341628	11030, 94, 7040, 7041	119	100	16650	5.59664	1	0.240074	0.221397
GOTERM_BP_FAT	GO:0045859~regulation of protein kinase activity	11	8.8	0.0345306	9961, 387, 633, 2321, 920, 2013, 6788, 900, 26524, 51776, 7040	119	730	16650	2.10832	1	0.24138	0.222602
GOTERM_BP_FAT	GO:0031098~stress-activated protein kinase signaling cascade	6	4.8	0.0346395	148170, 4055, 677, 51135, 6788, 51776	119	254	16650	3.3051	1	0.24138	0.222602
GOTERM_BP_FAT	GO:0051708~intracellular protein transport in other organism involved in symbiotic interaction	2	1.6	0.0349409	6890, 6993	119	5	16650	55.9664	1	0.24138	0.222602
GOTERM_BP_FAT	GO:0030581~symbiont intracellular protein transport in host	2	1.6	0.0349409	6890, 6993	119	5	16650	55.9664	1	0.24138	0.222602
GOTERM_BP_FAT	GO:0046351~disaccharide biosynthetic process	2	1.6	0.0349409	6513, 2683	119	5	16650	55.9664	1	0.24138	0.222602
GOTERM_BP_FAT	GO:0007406~negative regulation of neuroblast proliferation	2	1.6	0.0349409	1495, 7040	119	5	16650	55.9664	1	0.24138	0.222602
GOTERM_BP_FAT	GO:0019060~intracellular transport of viral protein in host cell	2	1.6	0.0349409	6890, 6993	119	5	16650	55.9664	1	0.24138	0.222602
GOTERM_BP_FAT	GO:0006821~chloride transport	4	3.2	0.0350319	196527, 25932, 706, 1192	119	101	16650	5.54123	1	0.24138	0.222602
GOTERM_BP_FAT	GO:0031328~positive regulation of cellular biosynthetic process	20	16	0.0350529	7132, 8531, 6672, 8463, 4791, 4792, 5970, 10272, 6774, 1052, 7040, 3383, 7041, 4904, 1017, 865, 920, 6667, 85441, 94	119	1729	16650	1.61846	1	0.24138	0.222602
GOTERM_BP_FAT	GO:0002764~immune response-regulating signaling pathway	9	7.2	0.0351658	123920, 2633, 4792, 5970, 5696, 51135, 920, 5698, 3384	119	531	16650	2.37146	1	0.241618	0.222821
GOTERM_BP_FAT	GO:0030099~myeloid cell differentiation	7	5.6	0.0353504	4055, 4792, 302, 677, 10272, 865, 7040	119	343	16650	2.85543	1	0.242347	0.223493
GOTERM_BP_FAT	GO:2000351~regulation of endothelial cell apoptotic process	3	2.4	0.0356656	80781, 196527, 3383	119	42	16650	9.994	1	0.243965	0.224986
GOTERM_BP_FAT	GO:1904589~regulation of protein import	5	4	0.0359402	387, 11030, 4792, 9516, 7040	119	175	16650	3.9976	1	0.2453	0.226217
GOTERM_BP_FAT	GO:0071496~cellular response to external stimulus	6	4.8	0.0361528	7132, 4055, 6513, 7040, 3383, 79792	119	257	16650	3.26652	1	0.246067	0.226924
GOTERM_BP_FAT	GO:0009890~negative regulation of biosynthetic process	18	14.4	0.0362121	8531, 6672, 9111, 3090, 4791, 5970, 6774, 1052, 7040, 7050, 4904, 10848, 677, 51564, 94, 706, 10410, 3987	119	1504	16650	1.67453	1	0.246067	0.226924
GOTERM_BP_FAT	GO:0097696~STAT cascade	5	4	0.0365817	7132, 9111, 633, 6774, 6776	119	176	16650	3.97489	1	0.248032	0.228736
GOTERM_BP_FAT	GO:1903900~regulation of viral life cycle	5	4	0.0372299	6672, 10581, 6667, 10410, 8519	119	177	16650	3.95243	1	0.250811	0.231299
GOTERM_BP_FAT	GO:0050654~chondroitin sulfate proteoglycan metabolic process	3	2.4	0.0372355	22856, 9469, 633	119	43	16650	9.76158	1	0.250811	0.231299
GOTERM_BP_FAT	GO:0042348~NF-kappaB import into nucleus	3	2.4	0.0372355	387, 4792, 9516	119	43	16650	9.76158	1	0.250811	0.231299
GOTERM_BP_FAT	GO:0001841~neural tube formation	4	3.2	0.0377074	8463, 6788, 7040, 7408	119	104	16650	5.38138	1	0.252886	0.233212
GOTERM_BP_FAT	GO:0001837~epithelial to mesenchymal transition	4	3.2	0.0377074	94, 7040, 3987, 7041	119	104	16650	5.38138	1	0.252886	0.233212
GOTERM_BP_FAT	GO:2001237~negative regulation of extrinsic apoptotic signaling pathway	4	3.2	0.0386219	5970, 64114, 1495, 3383	119	105	16650	5.33013	1	0.258457	0.23835
GOTERM_BP_FAT	GO:0000122~negative regulation of transcription from RNA polymerase II promoter	11	8.8	0.0397238	8531, 4904, 6672, 3090, 4791, 10848, 5970, 51564, 6774, 7040, 7050	119	748	16650	2.05759	1	0.265255	0.244619
GOTERM_BP_FAT	GO:0010001~glial cell differentiation	5	4	0.0398885	7431, 5970, 6774, 7040, 928	119	181	16650	3.86508	1	0.26578	0.245103
GOTERM_BP_FAT	GO:0009891~positive regulation of biosynthetic process	20	16	0.0409039	7132, 8531, 6672, 8463, 4791, 4792, 5970, 10272, 6774, 1052, 7040, 3383, 7041, 4904, 1017, 865, 920, 6667, 85441, 94	119	1760	16650	1.58995	1	0.271958	0.250801
GOTERM_BP_FAT	GO:0051051~negative regulation of transport	8	6.4	0.0410718	6672, 2633, 4792, 302, 9516, 7040, 3383, 2615	119	450	16650	2.48739	1	0.271965	0.250807
GOTERM_BP_FAT	GO:0002443~leukocyte mediated immunity	7	5.6	0.0411615	3106, 567, 51135, 100507436, 2013, 7040, 3383	119	356	16650	2.75116	1	0.271965	0.250807
GOTERM_BP_FAT	GO:0007254~JNK cascade	5	4	0.0412575	148170, 4055, 51135, 6788, 51776	119	183	16650	3.82284	1	0.271965	0.250807
GOTERM_BP_FAT	GO:0051216~cartilage development	5	4	0.0412575	7076, 22856, 5970, 94, 7040	119	183	16650	3.82284	1	0.271965	0.250807
GOTERM_BP_FAT	GO:0048525~negative regulation of viral process	4	3.2	0.041433	6672, 10581, 10410, 8519	119	108	16650	5.18207	1	0.272539	0.251337
GOTERM_BP_FAT	GO:0002253~activation of immune response	9	7.2	0.0418509	123920, 2633, 4792, 5970, 5696, 51135, 920, 5698, 3384	119	550	16650	2.28953	1	0.274586	0.253224
GOTERM_BP_FAT	GO:1900047~negative regulation of hemostasis	3	2.4	0.0421002	302, 114897, 5327	119	46	16650	9.12495	1	0.274586	0.253224
GOTERM_BP_FAT	GO:0042345~regulation of NF-kappaB import into nucleus	3	2.4	0.0421002	387, 4792, 9516	119	46	16650	9.12495	1	0.274586	0.253224
GOTERM_BP_FAT	GO:0030195~negative regulation of blood coagulation	3	2.4	0.0421002	302, 114897, 5327	119	46	16650	9.12495	1	0.274586	0.253224
GOTERM_BP_FAT	GO:0010558~negative regulation of macromolecule biosynthetic process	17	13.6	0.0422627	8531, 6672, 9111, 3090, 4791, 5970, 6774, 1052, 7040, 7050, 4904, 10848, 677, 51564, 94, 10410, 3987	119	1418	16650	1.67741	1	0.274854	0.253471
GOTERM_BP_FAT	GO:0051173~positive regulation of nitrogen compound metabolic process	20	16	0.0423194	7132, 8531, 6672, 8463, 4791, 4792, 5970, 10272, 6774, 1052, 7040, 3383, 7041, 4904, 1017, 677, 865, 6667, 85441, 94	119	1767	16650	1.58366	1	0.274854	0.253471
GOTERM_BP_FAT	GO:0045667~regulation of osteoblast differentiation	4	3.2	0.0433629	51564, 1052, 1192, 8519	119	110	16650	5.08785	1	0.281039	0.259176
GOTERM_BP_FAT	GO:0072577~endothelial cell apoptotic process	3	2.4	0.043772	80781, 196527, 3383	119	47	16650	8.93081	1	0.283096	0.261072
GOTERM_BP_FAT	GO:0035821~modification of morphology or physiology of other organism	4	3.2	0.0453373	920, 6667, 7040, 79792	119	112	16650	4.997	1	0.292606	0.269842
GOTERM_BP_FAT	GO:0010862~positive regulation of pathway-restricted SMAD protein phosphorylation	3	2.4	0.0454682	11030, 94, 7040	119	48	16650	8.74475	1	0.292838	0.270057
GOTERM_BP_FAT	GO:0032989~cellular component morphogenesis	16	12.8	0.0464439	148170, 6993, 6102, 26524, 7040, 25932, 3383, 7041, 387, 2633, 80781, 10627, 94, 7408, 3987, 928	119	1321	16650	1.69467	1	0.298499	0.275277
GOTERM_BP_FAT	GO:1903320~regulation of protein modification by small protein conjugation or removal	6	4.8	0.0466808	9111, 1017, 5696, 5698, 64359, 706	119	276	16650	3.04165	1	0.299398	0.276106
GOTERM_BP_FAT	GO:0090150~establishment of protein localization to membrane	7	5.6	0.0470349	50848, 7132, 10627, 302, 5872, 129303, 64114	119	368	16650	2.66145	1	0.301043	0.277623
GOTERM_BP_FAT	GO:0071695~anatomical structure maturation	3	2.4	0.0471885	387, 196527, 94	119	49	16650	8.56628	1	0.3014	0.277953
GOTERM_BP_FAT	GO:0007160~cell-matrix adhesion	5	4	0.047746	5829, 2013, 4323, 94, 3987	119	192	16650	3.64364	1	0.304331	0.280655
GOTERM_BP_FAT	GO:0001101~response to acid chemical	6	4.8	0.0478848	6672, 80781, 8463, 5970, 3383, 928	119	278	16650	3.01977	1	0.304587	0.280891
GOTERM_BP_FAT	GO:0051224~negative regulation of protein transport	5	4	0.0485	6672, 2633, 4792, 9516, 2615	119	193	16650	3.62477	1	0.305434	0.281673
GOTERM_BP_FAT	GO:0051049~regulation of transport	20	16	0.04857	6672, 11030, 4792, 114897, 7040, 25932, 3383, 1192, 79792, 387, 2633, 302, 196527, 567, 920, 6513, 30846, 9516, 706, 2615	119	1796	16650	1.55808	1	0.305434	0.281673
GOTERM_BP_FAT	GO:0002477~antigen processing and presentation of exogenous peptide antigen via MHC class Ib	2	1.6	0.0485758	6890, 567	119	7	16650	39.976	1	0.305434	0.281673
GOTERM_BP_FAT	GO:0070813~hydrogen sulfide metabolic process	2	1.6	0.0485758	6667, 58472	119	7	16650	39.976	1	0.305434	0.281673
GOTERM_BP_FAT	GO:0002481~antigen processing and presentation of exogenous protein antigen via MHC class Ib, TAP-dependent	2	1.6	0.0485758	6890, 567	119	7	16650	39.976	1	0.305434	0.281673
GOTERM_BP_FAT	GO:0016055~Wnt signaling pathway	8	6.4	0.048898	387, 3090, 5696, 5698, 6788, 64359, 26524, 7041	119	468	16650	2.39173	1	0.305434	0.281673
GOTERM_BP_FAT	GO:0090109~regulation of cell-substrate junction assembly	3	2.4	0.0489323	4323, 94, 3987	119	50	16650	8.39496	1	0.305434	0.281673
GOTERM_BP_FAT	GO:0051893~regulation of focal adhesion assembly	3	2.4	0.0489323	4323, 94, 3987	119	50	16650	8.39496	1	0.305434	0.281673
GOTERM_BP_FAT	GO:0052548~regulation of endopeptidase activity	7	5.6	0.0491029	64065, 7076, 5696, 1992, 6774, 5698, 5269	119	372	16650	2.63283	1	0.305434	0.281673
GOTERM_BP_FAT	GO:0006606~protein import into nucleus	6	4.8	0.0491071	387, 11030, 4792, 6774, 9516, 7040	119	280	16650	2.9982	1	0.305434	0.281673
GOTERM_BP_FAT	GO:0044744~protein targeting to nucleus	6	4.8	0.0491071	387, 11030, 4792, 6774, 9516, 7040	119	280	16650	2.9982	1	0.305434	0.281673
GOTERM_BP_FAT	GO:0198738~cell-cell signaling by wnt	8	6.4	0.0493589	387, 3090, 5696, 5698, 6788, 64359, 26524, 7041	119	469	16650	2.38663	1	0.306133	0.282317
GOTERM_BP_FAT	GO:0002706~regulation of lymphocyte mediated immunity	4	3.2	0.0494179	3106, 567, 100507436, 7040	119	116	16650	4.82469	1	0.306133	0.282317
GOTERM_BP_FAT	GO:0051090~regulation of sequence-specific DNA binding transcription factor activity	7	5.6	0.0496285	6672, 4791, 4792, 5970, 6788, 7040, 3383	119	373	16650	2.62577	1	0.306804	0.282936
GOTERM_BP_FAT	GO:1902593~single-organism nuclear import	6	4.8	0.0497252	387, 11030, 4792, 6774, 9516, 7040	119	281	16650	2.98753	1	0.306804	0.282936
GOTERM_BP_FAT	GO:0001649~osteoblast differentiation	5	4	0.0500277	51564, 865, 1052, 1192, 8519	119	195	16650	3.58759	1	0.307441	0.283524
GOTERM_BP_FAT	GO:0002573~myeloid leukocyte differentiation	5	4	0.0500277	4055, 302, 677, 10272, 7040	119	195	16650	3.58759	1	0.307441	0.283524
GOTERM_BP_FAT	GO:0002822~regulation of adaptive immune response based on somatic recombination of immune receptors built from immunoglobulin superfamily domains	4	3.2	0.0504653	3106, 567, 920, 7040	119	117	16650	4.78345	1	0.309464	0.285389
GOTERM_BP_FAT	GO:0045071~negative regulation of viral genome replication	3	2.4	0.0506992	10581, 10410, 8519	119	51	16650	8.23035	1	0.309464	0.285389
GOTERM_BP_FAT	GO:0070527~platelet aggregation	3	2.4	0.0506992	10627, 114897, 1192	119	51	16650	8.23035	1	0.309464	0.285389
GOTERM_BP_FAT	GO:0010608~posttranscriptional regulation of gene expression	8	6.4	0.050758	8531, 4904, 5696, 677, 6774, 5698, 7040, 57409	119	472	16650	2.37146	1	0.309464	0.285389
GOTERM_BP_FAT	GO:0051259~protein oligomerization	8	6.4	0.05123	302, 1495, 114897, 94, 7408, 3987, 25923, 79792	119	473	16650	2.36644	1	0.311111	0.286908
GOTERM_BP_FAT	GO:0051169~nuclear transport	8	6.4	0.05123	6672, 387, 6993, 11030, 4792, 6774, 9516, 7040	119	473	16650	2.36644	1	0.311111	0.286908
GOTERM_BP_FAT	GO:0045444~fat cell differentiation	5	4	0.0515819	5696, 677, 6788, 1052, 7040	119	197	16650	3.55117	1	0.312633	0.288311
GOTERM_BP_FAT	GO:0044085~cellular component biogenesis	29	23.2	0.0519251	50848, 7145, 7040, 3383, 25923, 79792, 1017, 26471, 51564, 4323, 94, 3678, 7132, 148170, 5872, 1495, 221178, 114897, 387, 5829, 389, 302, 2014, 196527, 2013, 6513, 7408, 3987, 928	119	2914	16650	1.39244	1	0.314096	0.289661
GOTERM_BP_FAT	GO:0002449~lymphocyte mediated immunity	6	4.8	0.0522434	3106, 567, 100507436, 2013, 7040, 3383	119	285	16650	2.9456	1	0.315035	0.290527
GOTERM_BP_FAT	GO:0032663~regulation of interleukin-2 production	3	2.4	0.0524889	2633, 51564, 920	119	52	16650	8.07207	1	0.315035	0.290527
GOTERM_BP_FAT	GO:1903391~regulation of adherens junction organization	3	2.4	0.0524889	4323, 94, 3987	119	52	16650	8.07207	1	0.315035	0.290527
GOTERM_BP_FAT	GO:0010812~negative regulation of cell-substrate adhesion	3	2.4	0.0524889	2633, 4323, 94	119	52	16650	8.07207	1	0.315035	0.290527
GOTERM_BP_FAT	GO:0034332~adherens junction organization	4	3.2	0.0525924	4323, 1495, 94, 3987	119	119	16650	4.70306	1	0.315044	0.290535
GOTERM_BP_FAT	GO:0001666~response to hypoxia	6	4.8	0.0528845	677, 4323, 94, 5327, 7040, 3383	119	286	16650	2.9353	1	0.316179	0.291582
GOTERM_BP_FAT	GO:0043549~regulation of kinase activity	11	8.8	0.0531483	9961, 387, 633, 2321, 920, 2013, 6788, 900, 26524, 51776, 7040	119	788	16650	1.95314	1	0.317142	0.29247
GOTERM_BP_FAT	GO:0001541~ovarian follicle development	3	2.4	0.0543009	4323, 1495, 3383	119	53	16650	7.91977	1	0.323394	0.298236
GOTERM_BP_FAT	GO:1905048~regulation of metallopeptidase activity	2	1.6	0.0553214	7076, 6774	119	8	16650	34.979	1	0.327921	0.30241
GOTERM_BP_FAT	GO:0002428~antigen processing and presentation of peptide antigen via MHC class Ib	2	1.6	0.0553214	6890, 567	119	8	16650	34.979	1	0.327921	0.30241
GOTERM_BP_FAT	GO:0048589~developmental growth	9	7.2	0.0553799	8531, 10848, 677, 6774, 6788, 6776, 26524, 7040, 25932	119	583	16650	2.15994	1	0.327921	0.30241
GOTERM_BP_FAT	GO:0000902~cell morphogenesis	15	12	0.0556718	148170, 6993, 6102, 26524, 7040, 25932, 3383, 7041, 387, 2633, 80781, 10627, 94, 7408, 3987	119	1240	16650	1.69253	1	0.329018	0.303422
GOTERM_BP_FAT	GO:2001238~positive regulation of extrinsic apoptotic signaling pathway	3	2.4	0.0561349	4055, 6788, 1495	119	54	16650	7.77311	1	0.331121	0.305361
GOTERM_BP_FAT	GO:0014070~response to organic cyclic compound	12	9.6	0.0565571	4792, 5970, 677, 6774, 920, 4323, 1495, 10298, 7040, 3383, 706, 7041	119	906	16650	1.85319	1	0.332974	0.30707
GOTERM_BP_FAT	GO:0045089~positive regulation of innate immune response	6	4.8	0.0568275	4792, 5970, 5696, 51135, 5698, 3384	119	292	16650	2.87499	1	0.333929	0.307951
GOTERM_BP_FAT	GO:0050777~negative regulation of immune response	4	3.2	0.0569748	9111, 3106, 100507436, 7040	119	123	16650	4.55011	1	0.334158	0.308162
GOTERM_BP_FAT	GO:0006886~intracellular protein transport	13	10.4	0.0576623	6890, 6672, 6993, 11030, 4792, 6774, 7040, 387, 10627, 302, 9516, 51226, 706	119	1020	16650	1.78324	1	0.337549	0.311289
GOTERM_BP_FAT	GO:0032956~regulation of actin cytoskeleton organization	6	4.8	0.0581787	50848, 148170, 387, 7040, 7408, 3383	119	294	16650	2.85543	1	0.339927	0.313482
GOTERM_BP_FAT	GO:0036293~response to decreased oxygen levels	6	4.8	0.0588612	677, 4323, 94, 5327, 7040, 3383	119	295	16650	2.84575	1	0.343264	0.31656
GOTERM_BP_FAT	GO:0033619~membrane protein proteolysis	3	2.4	0.0598671	7076, 5970, 7040	119	56	16650	7.4955	1	0.348471	0.321362
GOTERM_BP_FAT	GO:0007159~leukocyte cell-cell adhesion	8	6.4	0.0602039	677, 567, 100507436, 920, 7040, 3383, 3678, 2615	119	491	16650	2.27969	1	0.349217	0.32205
GOTERM_BP_FAT	GO:0001838~embryonic epithelial tube formation	4	3.2	0.0603721	8463, 6788, 7040, 7408	119	126	16650	4.44178	1	0.349217	0.32205
GOTERM_BP_FAT	GO:2000241~regulation of reproductive process	4	3.2	0.0603721	7076, 26471, 6788, 2683	119	126	16650	4.44178	1	0.349217	0.32205
GOTERM_BP_FAT	GO:0045934~negative regulation of nucleobase-containing compound metabolic process	16	12.8	0.060448	8531, 6672, 3090, 4791, 5970, 6774, 1052, 7040, 7050, 4904, 10848, 51564, 94, 706, 10410, 3987	119	1371	16650	1.63286	1	0.349217	0.32205
GOTERM_BP_FAT	GO:0072175~epithelial tube formation	4	3.2	0.0615253	8463, 6788, 7040, 7408	119	127	16650	4.4068	1	0.351603	0.32425
GOTERM_BP_FAT	GO:0045766~positive regulation of angiogenesis	4	3.2	0.0615253	51564, 2321, 94, 3678	119	127	16650	4.4068	1	0.351603	0.32425
GOTERM_BP_FAT	GO:0051170~nuclear import	6	4.8	0.0616372	387, 11030, 4792, 6774, 9516, 7040	119	299	16650	2.80768	1	0.351603	0.32425
GOTERM_BP_FAT	GO:0051050~positive regulation of transport	12	9.6	0.0617465	387, 11030, 4792, 302, 567, 196527, 920, 30846, 114897, 7040, 706, 79792	119	920	16650	1.82499	1	0.351603	0.32425
GOTERM_BP_FAT	GO:0007045~cell-substrate adherens junction assembly	3	2.4	0.0617645	4323, 94, 3987	119	57	16650	7.364	1	0.351603	0.32425
GOTERM_BP_FAT	GO:0048041~focal adhesion assembly	3	2.4	0.0617645	4323, 94, 3987	119	57	16650	7.364	1	0.351603	0.32425
GOTERM_BP_FAT	GO:0051155~positive regulation of striated muscle cell differentiation	3	2.4	0.0617645	4323, 30846, 7040	119	57	16650	7.364	1	0.351603	0.32425
GOTERM_BP_FAT	GO:0045136~development of secondary sexual characteristics	2	1.6	0.0620197	2683, 7040	119	9	16650	31.0924	1	0.351603	0.32425
GOTERM_BP_FAT	GO:1901223~negative regulation of NIK/NF-kappaB signaling	2	1.6	0.0620197	5970, 51564	119	9	16650	31.0924	1	0.351603	0.32425
GOTERM_BP_FAT	GO:0060312~regulation of blood vessel remodeling	2	1.6	0.0620197	64114, 7040	119	9	16650	31.0924	1	0.351603	0.32425
GOTERM_BP_FAT	GO:2001234~negative regulation of apoptotic signaling pathway	5	4	0.0623222	8531, 5970, 64114, 1495, 3383	119	210	16650	3.33133	1	0.351603	0.32425
GOTERM_BP_FAT	GO:0051098~regulation of binding	6	4.8	0.0623427	6672, 4792, 302, 567, 6788, 7040	119	300	16650	2.79832	1	0.351603	0.32425
GOTERM_BP_FAT	GO:0050678~regulation of epithelial cell proliferation	6	4.8	0.0623427	677, 2683, 6776, 94, 7040, 3987	119	300	16650	2.79832	1	0.351603	0.32425
GOTERM_BP_FAT	GO:0002819~regulation of adaptive immune response	4	3.2	0.0626888	3106, 567, 920, 7040	119	128	16650	4.37237	1	0.352268	0.324863
GOTERM_BP_FAT	GO:0061041~regulation of wound healing	4	3.2	0.0626888	302, 196527, 114897, 5327	119	128	16650	4.37237	1	0.352268	0.324863
GOTERM_BP_FAT	GO:0050829~defense response to Gram-negative bacterium	3	2.4	0.0636823	567, 920, 79792	119	58	16650	7.23703	1	0.3572	0.329411
GOTERM_BP_FAT	GO:0090092~regulation of transmembrane receptor protein serine/threonine kinase signaling pathway	5	4	0.0640719	11030, 10272, 94, 7040, 7041	119	212	16650	3.2999	1	0.358733	0.330825
GOTERM_BP_FAT	GO:0015031~protein transport	20	16	0.0646855	6890, 9961, 6672, 6993, 11030, 6102, 4792, 5872, 6774, 7040, 79792, 387, 2633, 10627, 302, 6513, 9516, 51226, 706, 2615	119	1860	16650	1.50447	1	0.361512	0.333388
GOTERM_BP_FAT	GO:1904888~cranial skeletal system development	3	2.4	0.0656201	27173, 4323, 7040	119	59	16650	7.11437	1	0.365411	0.336984
GOTERM_BP_FAT	GO:0032623~interleukin-2 production	3	2.4	0.0656201	2633, 51564, 920	119	59	16650	7.11437	1	0.365411	0.336984
GOTERM_BP_FAT	GO:0070201~regulation of establishment of protein localization	11	8.8	0.0658574	6672, 387, 2633, 11030, 4792, 64114, 6513, 9516, 7040, 79792, 2615	119	820	16650	1.87692	1	0.365987	0.337514
GOTERM_BP_FAT	GO:0051172~negative regulation of nitrogen compound metabolic process	17	13.6	0.0659606	8531, 6672, 3090, 4791, 5970, 6774, 1052, 7040, 7050, 4904, 10848, 677, 51564, 94, 706, 10410, 3987	119	1506	16650	1.5794	1	0.365987	0.337514
GOTERM_BP_FAT	GO:0044706~multi-multicellular organism process	5	4	0.0667447	7076, 2013, 6667, 2683, 7040	119	215	16650	3.25386	1	0.369672	0.340913
GOTERM_BP_FAT	GO:1990267~response to transition metal nanoparticle	4	3.2	0.0674447	5970, 567, 3383, 706	119	132	16650	4.23988	1	0.371616	0.342706
GOTERM_BP_FAT	GO:0045669~positive regulation of osteoblast differentiation	3	2.4	0.0675775	1052, 1192, 8519	119	60	16650	6.9958	1	0.371616	0.342706
GOTERM_BP_FAT	GO:0072091~regulation of stem cell proliferation	3	2.4	0.0675775	677, 1495, 7040	119	60	16650	6.9958	1	0.371616	0.342706
GOTERM_BP_FAT	GO:0061045~negative regulation of wound healing	3	2.4	0.0675775	302, 114897, 5327	119	60	16650	6.9958	1	0.371616	0.342706
GOTERM_BP_FAT	GO:0071248~cellular response to metal ion	4	3.2	0.0686589	567, 10272, 25932, 706	119	133	16650	4.208	1	0.374955	0.345785
GOTERM_BP_FAT	GO:2000647~negative regulation of stem cell proliferation	2	1.6	0.0686708	1495, 7040	119	10	16650	27.9832	1	0.374955	0.345785
GOTERM_BP_FAT	GO:0001765~membrane raft assembly	2	1.6	0.0686708	302, 2013	119	10	16650	27.9832	1	0.374955	0.345785
GOTERM_BP_FAT	GO:0005984~disaccharide metabolic process	2	1.6	0.0686708	6513, 2683	119	10	16650	27.9832	1	0.374955	0.345785
GOTERM_BP_FAT	GO:1900180~regulation of protein localization to nucleus	5	4	0.069475	387, 11030, 4792, 9516, 7040	119	218	16650	3.20908	1	0.376963	0.347637
GOTERM_BP_FAT	GO:0060968~regulation of gene silencing	3	2.4	0.0695542	1017, 6774, 7040	119	61	16650	6.88111	1	0.376963	0.347637
GOTERM_BP_FAT	GO:0060393~regulation of pathway-restricted SMAD protein phosphorylation	3	2.4	0.0695542	11030, 94, 7040	119	61	16650	6.88111	1	0.376963	0.347637
GOTERM_BP_FAT	GO:0030166~proteoglycan biosynthetic process	3	2.4	0.0695542	22856, 9469, 633	119	61	16650	6.88111	1	0.376963	0.347637
GOTERM_BP_FAT	GO:0030098~lymphocyte differentiation	6	4.8	0.0696496	677, 567, 865, 920, 4323, 7040	119	310	16650	2.70805	1	0.376963	0.347637
GOTERM_BP_FAT	GO:0032101~regulation of response to external stimulus	10	8	0.0703455	7132, 5970, 302, 567, 196527, 920, 114897, 9180, 5327, 7040	119	721	16650	1.94058	1	0.380063	0.350495
GOTERM_BP_FAT	GO:2001141~regulation of RNA biosynthetic process	34	27.2	0.0708072	8531, 6672, 4791, 4792, 4299, 10272, 6774, 7040, 3383, 7041, 4904, 1017, 26471, 677, 51564, 6788, 6667, 94, 11167, 9516, 10410, 7132, 9111, 8463, 3090, 11030, 5970, 1052, 7050, 10848, 865, 6776, 85441, 3987	119	3644	16650	1.30547	1	0.381889	0.352179
GOTERM_BP_FAT	GO:0060389~pathway-restricted SMAD protein phosphorylation	3	2.4	0.0715498	11030, 94, 7040	119	62	16650	6.77013	1	0.38522	0.355252
GOTERM_BP_FAT	GO:0070482~response to oxygen levels	6	4.8	0.0727001	677, 4323, 94, 5327, 7040, 3383	119	314	16650	2.67355	1	0.390732	0.360334
GOTERM_BP_FAT	GO:0060193~positive regulation of lipase activity	3	2.4	0.0735639	387, 389, 2321	119	63	16650	6.66267	1	0.394272	0.363599
GOTERM_BP_FAT	GO:0051100~negative regulation of binding	4	3.2	0.0736144	6672, 4792, 302, 567	119	137	16650	4.08514	1	0.394272	0.363599
GOTERM_BP_FAT	GO:0030111~regulation of Wnt signaling pathway	6	4.8	0.0742527	3090, 5696, 5698, 6788, 64359, 26524	119	316	16650	2.65663	1	0.397001	0.366116
GOTERM_BP_FAT	GO:0061154~endothelial tube morphogenesis	2	1.6	0.0752752	387, 94	119	11	16650	25.4393	1	0.39901	0.367969
GOTERM_BP_FAT	GO:0001886~endothelial cell morphogenesis	2	1.6	0.0752752	80781, 25932	119	11	16650	25.4393	1	0.39901	0.367969
GOTERM_BP_FAT	GO:0045953~negative regulation of natural killer cell mediated cytotoxicity	2	1.6	0.0752752	3106, 100507436	119	11	16650	25.4393	1	0.39901	0.367969
GOTERM_BP_FAT	GO:0046719~regulation by virus of viral protein levels in host cell	2	1.6	0.0752752	6890, 6993	119	11	16650	25.4393	1	0.39901	0.367969
GOTERM_BP_FAT	GO:0070431~nucleotide-binding oligomerization domain containing 2 signaling pathway	2	1.6	0.0752752	4792, 5970	119	11	16650	25.4393	1	0.39901	0.367969
GOTERM_BP_FAT	GO:0061035~regulation of cartilage development	3	2.4	0.0755962	5970, 94, 7040	119	64	16650	6.55856	1	0.400025	0.368904
GOTERM_BP_FAT	GO:0033209~tumor necrosis factor-mediated signaling pathway	4	3.2	0.0761507	7132, 4055, 5696, 5698	119	139	16650	4.02636	1	0.401168	0.369959
GOTERM_BP_FAT	GO:0048568~embryonic organ development	7	5.6	0.0762286	27173, 8463, 10848, 677, 4323, 6788, 7040	119	417	16650	2.34871	1	0.401168	0.369959
GOTERM_BP_FAT	GO:0030030~cell projection organization	15	12	0.0762964	148170, 7431, 6993, 5872, 1495, 221178, 3383, 387, 196527, 567, 2014, 2013, 10298, 7408, 706	119	1301	16650	1.61317	1	0.401168	0.369959
GOTERM_BP_FAT	GO:0018193~peptidyl-amino acid modification	14	11.2	0.0764981	7132, 9961, 6672, 6774, 26524, 7040, 3383, 1017, 51564, 633, 2321, 920, 6776, 3678	119	1185	16650	1.65302	1	0.401168	0.369959
GOTERM_BP_FAT	GO:0045935~positive regulation of nucleobase-containing compound metabolic process	18	14.4	0.0765566	7132, 6672, 8463, 4791, 4792, 5970, 10272, 6774, 1052, 7040, 7041, 4904, 1017, 677, 865, 6667, 85441, 94	119	1658	16650	1.51899	1	0.401168	0.369959
GOTERM_BP_FAT	GO:0071407~cellular response to organic cyclic compound	8	6.4	0.0765925	4792, 5970, 677, 6774, 1495, 10298, 7040, 7041	119	520	16650	2.15255	1	0.401168	0.369959
GOTERM_BP_FAT	GO:0070838~divalent metal ion transport	7	5.6	0.0769123	27173, 567, 196527, 920, 7040, 3383, 706	119	418	16650	2.34309	1	0.40216	0.370873
GOTERM_BP_FAT	GO:0051099~positive regulation of binding	4	3.2	0.0774332	302, 567, 6788, 7040	119	140	16650	3.9976	1	0.404199	0.372754
GOTERM_BP_FAT	GO:0048732~gland development	7	5.6	0.0789842	4792, 5970, 10272, 2683, 6776, 7040, 706	119	421	16650	2.32639	1	0.410392	0.378465
GOTERM_BP_FAT	GO:0072511~divalent inorganic cation transport	7	5.6	0.0789842	27173, 567, 196527, 920, 7040, 3383, 706	119	421	16650	2.32639	1	0.410392	0.378465
GOTERM_BP_FAT	GO:0010959~regulation of metal ion transport	6	4.8	0.0790187	567, 196527, 920, 7040, 3383, 706	119	322	16650	2.60713	1	0.410392	0.378465
GOTERM_BP_FAT	GO:0046782~regulation of viral transcription	3	2.4	0.0797139	6672, 6667, 10410	119	66	16650	6.35982	1	0.412613	0.380513
GOTERM_BP_FAT	GO:1903076~regulation of protein localization to plasma membrane	3	2.4	0.0797139	2633, 64114, 7040	119	66	16650	6.35982	1	0.412613	0.380513
GOTERM_BP_FAT	GO:0035148~tube formation	4	3.2	0.0800268	8463, 6788, 7040, 7408	119	142	16650	3.94129	1	0.413179	0.381036
GOTERM_BP_FAT	GO:1902679~negative regulation of RNA biosynthetic process	14	11.2	0.0800911	8531, 6672, 3090, 4791, 5970, 6774, 1052, 7040, 7050, 4904, 10848, 51564, 10410, 3987	119	1194	16650	1.64056	1	0.413179	0.381036
GOTERM_BP_FAT	GO:1905114~cell surface receptor signaling pathway involved in cell-cell signaling	8	6.4	0.0809073	387, 3090, 5696, 5698, 6788, 64359, 26524, 7041	119	527	16650	2.12396	1	0.415222	0.38292
GOTERM_BP_FAT	GO:0007264~small GTPase mediated signal transduction	8	6.4	0.0809073	148170, 387, 1017, 389, 6016, 5872, 221178, 57572	119	527	16650	2.12396	1	0.415222	0.38292
GOTERM_BP_FAT	GO:0010468~regulation of gene expression	39	31.2	0.0812413	8531, 6672, 4791, 4792, 4299, 10272, 6774, 7040, 3383, 7041, 4904, 1017, 26471, 677, 51564, 5698, 6788, 6667, 94, 11167, 9516, 10410, 57409, 7132, 7431, 8463, 3090, 11030, 5970, 5696, 114897, 1052, 7050, 10848, 865, 6776, 85441, 3987, 2615	119	4345	16650	1.25586	1	0.415222	0.38292
GOTERM_BP_FAT	GO:0009895~negative regulation of catabolic process	4	3.2	0.0813378	7076, 5970, 302, 6774	119	143	16650	3.91373	1	0.415222	0.38292
GOTERM_BP_FAT	GO:0043491~protein kinase B signaling	4	3.2	0.0813378	677, 6788, 114897, 7040	119	143	16650	3.91373	1	0.415222	0.38292
GOTERM_BP_FAT	GO:1904018~positive regulation of vasculature development	4	3.2	0.0813378	51564, 2321, 94, 3678	119	143	16650	3.91373	1	0.415222	0.38292
GOTERM_BP_FAT	GO:0034333~adherens junction assembly	3	2.4	0.0817986	4323, 94, 3987	119	67	16650	6.26489	1	0.415222	0.38292
GOTERM_BP_FAT	GO:1904375~regulation of protein localization to cell periphery	3	2.4	0.0817986	2633, 64114, 7040	119	67	16650	6.26489	1	0.415222	0.38292
GOTERM_BP_FAT	GO:0002716~negative regulation of natural killer cell mediated immunity	2	1.6	0.0818331	3106, 100507436	119	12	16650	23.3193	1	0.415222	0.38292
GOTERM_BP_FAT	GO:1900121~negative regulation of receptor binding	2	1.6	0.0818331	302, 567	119	12	16650	23.3193	1	0.415222	0.38292
GOTERM_BP_FAT	GO:0051223~regulation of protein transport	10	8	0.082943	6672, 387, 2633, 11030, 4792, 6513, 9516, 7040, 79792, 2615	119	746	16650	1.87555	1	0.419731	0.387078
GOTERM_BP_FAT	GO:0045321~leukocyte activation	10	8	0.0834737	4055, 677, 567, 865, 100507436, 920, 4323, 7040, 3383, 2615	119	747	16650	1.87304	1	0.419731	0.387078
GOTERM_BP_FAT	GO:0009201~ribonucleoside triphosphate biosynthetic process	3	2.4	0.0839001	56474, 6774, 7040	119	68	16650	6.17276	1	0.419731	0.387078
GOTERM_BP_FAT	GO:0046823~negative regulation of nucleocytoplasmic transport	3	2.4	0.0839001	6672, 4792, 9516	119	68	16650	6.17276	1	0.419731	0.387078
GOTERM_BP_FAT	GO:0034103~regulation of tissue remodeling	3	2.4	0.0839001	64114, 2683, 7040	119	68	16650	6.17276	1	0.419731	0.387078
GOTERM_BP_FAT	GO:0030279~negative regulation of ossification	3	2.4	0.0839001	22856, 51564, 7040	119	68	16650	6.17276	1	0.419731	0.387078
GOTERM_BP_FAT	GO:0010595~positive regulation of endothelial cell migration	3	2.4	0.0839001	51564, 6776, 7040	119	68	16650	6.17276	1	0.419731	0.387078
GOTERM_BP_FAT	GO:1903035~negative regulation of response to wounding	3	2.4	0.0839001	302, 114897, 5327	119	68	16650	6.17276	1	0.419731	0.387078
GOTERM_BP_FAT	GO:1903706~regulation of hemopoiesis	6	4.8	0.0839463	3106, 4792, 677, 10272, 4323, 7040	119	328	16650	2.55944	1	0.419731	0.387078
GOTERM_BP_FAT	GO:0051347~positive regulation of transferase activity	9	7.2	0.0847589	387, 5696, 2321, 920, 2013, 5698, 6788, 51776, 7040	119	640	16650	1.96757	1	0.422546	0.389674
GOTERM_BP_FAT	GO:0017038~protein import	6	4.8	0.0847831	387, 11030, 4792, 6774, 9516, 7040	119	329	16650	2.55166	1	0.422546	0.389674
GOTERM_BP_FAT	GO:2000113~negative regulation of cellular macromolecule biosynthetic process	15	12	0.085233	8531, 6672, 3090, 4791, 5970, 6774, 1052, 7040, 7050, 4904, 10848, 677, 51564, 94, 3987	119	1324	16650	1.58515	1	0.423884	0.390907
GOTERM_BP_FAT	GO:0009266~response to temperature stimulus	4	3.2	0.0853263	8531, 4792, 100507436, 7041	119	146	16650	3.83331	1	0.423884	0.390907
GOTERM_BP_FAT	GO:0051726~regulation of cell cycle	12	9.6	0.0856107	387, 1017, 26471, 5696, 677, 6774, 5698, 900, 26524, 51776, 7040, 1192	119	976	16650	1.72028	1	0.424612	0.391579
GOTERM_BP_FAT	GO:1903426~regulation of reactive oxygen species biosynthetic process	3	2.4	0.086018	6774, 3383, 706	119	69	16650	6.0833	1	0.425238	0.392156
GOTERM_BP_FAT	GO:0006461~protein complex assembly	16	12.8	0.086125	7132, 148170, 1495, 114897, 7040, 3383, 25923, 79792, 5829, 26471, 302, 196527, 6513, 94, 7408, 3987	119	1445	16650	1.54924	1	0.425238	0.392156
GOTERM_BP_FAT	GO:0070271~protein complex biogenesis	16	12.8	0.0865141	7132, 148170, 1495, 114897, 7040, 3383, 25923, 79792, 5829, 26471, 302, 196527, 6513, 94, 7408, 3987	119	1446	16650	1.54817	1	0.425238	0.392156
GOTERM_BP_FAT	GO:0046649~lymphocyte activation	9	7.2	0.0865202	677, 567, 865, 100507436, 920, 4323, 7040, 3383, 2615	119	643	16650	1.95839	1	0.425238	0.392156
GOTERM_BP_FAT	GO:1903034~regulation of response to wounding	4	3.2	0.0866742	302, 196527, 114897, 5327	119	147	16650	3.80724	1	0.425238	0.392156
GOTERM_BP_FAT	GO:0048754~branching morphogenesis of an epithelial tube	4	3.2	0.0866742	4323, 2683, 7040, 25932	119	147	16650	3.80724	1	0.425238	0.392156
GOTERM_BP_FAT	GO:0000904~cell morphogenesis involved in differentiation	10	8	0.0867016	387, 2633, 80781, 26524, 94, 7040, 7408, 25932, 3987, 7041	119	753	16650	1.85811	1	0.425238	0.392156
GOTERM_BP_FAT	GO:0061448~connective tissue development	5	4	0.0870386	7076, 22856, 5970, 94, 7040	119	236	16650	2.96432	1	0.426213	0.393055
GOTERM_BP_FAT	GO:0008593~regulation of Notch signaling pathway	3	2.4	0.088152	4792, 6774, 4323	119	70	16650	5.9964	1	0.43056	0.397064
GOTERM_BP_FAT	GO:0060391~positive regulation of SMAD protein import into nucleus	2	1.6	0.088345	11030, 7040	119	13	16650	21.5255	1	0.43056	0.397064
GOTERM_BP_FAT	GO:0048642~negative regulation of skeletal muscle tissue development	2	1.6	0.088345	8531, 7040	119	13	16650	21.5255	1	0.43056	0.397064
GOTERM_BP_FAT	GO:0001654~eye development	6	4.8	0.0890338	7431, 10848, 6774, 94, 7040, 25932	119	334	16650	2.51346	1	0.433232	0.399529
GOTERM_BP_FAT	GO:0016331~morphogenesis of embryonic epithelium	4	3.2	0.0893971	8463, 6788, 7040, 7408	119	149	16650	3.75613	1	0.433632	0.399897
GOTERM_BP_FAT	GO:0015698~inorganic anion transport	4	3.2	0.0893971	196527, 25932, 706, 1192	119	149	16650	3.75613	1	0.433632	0.399897
GOTERM_BP_FAT	GO:0007015~actin filament organization	6	4.8	0.0898971	148170, 387, 2013, 1495, 7408, 3383	119	335	16650	2.50596	1	0.434691	0.400874
GOTERM_BP_FAT	GO:0032970~regulation of actin filament-based process	6	4.8	0.0898971	50848, 148170, 387, 7040, 7408, 3383	119	335	16650	2.50596	1	0.434691	0.400874
GOTERM_BP_FAT	GO:0051436~negative regulation of ubiquitin-protein ligase activity involved in mitotic cell cycle	3	2.4	0.0903019	1017, 5696, 5698	119	71	16650	5.91194	1	0.435283	0.40142
GOTERM_BP_FAT	GO:0071260~cellular response to mechanical stimulus	3	2.4	0.0903019	7132, 4055, 7040	119	71	16650	5.91194	1	0.435283	0.40142
GOTERM_BP_FAT	GO:0051439~regulation of ubiquitin-protein ligase activity involved in mitotic cell cycle	3	2.4	0.0924671	1017, 5696, 5698	119	72	16650	5.82983	1	0.444332	0.409765
GOTERM_BP_FAT	GO:1901888~regulation of cell junction assembly	3	2.4	0.0924671	4323, 94, 3987	119	72	16650	5.82983	1	0.444332	0.409765
GOTERM_BP_FAT	GO:1904667~negative regulation of ubiquitin protein ligase activity	3	2.4	0.0946476	1017, 5696, 5698	119	73	16650	5.74997	1	0.451339	0.416227
GOTERM_BP_FAT	GO:0060009~Sertoli cell development	2	1.6	0.094811	5872, 3383	119	14	16650	19.988	1	0.451339	0.416227
GOTERM_BP_FAT	GO:1903672~positive regulation of sprouting angiogenesis	2	1.6	0.094811	51564, 3678	119	14	16650	19.988	1	0.451339	0.416227
GOTERM_BP_FAT	GO:2000353~positive regulation of endothelial cell apoptotic process	2	1.6	0.094811	80781, 196527	119	14	16650	19.988	1	0.451339	0.416227
GOTERM_BP_FAT	GO:0035313~wound healing, spreading of epidermal cells	2	1.6	0.094811	94, 3678	119	14	16650	19.988	1	0.451339	0.416227
GOTERM_BP_FAT	GO:0001911~negative regulation of leukocyte mediated cytotoxicity	2	1.6	0.094811	3106, 100507436	119	14	16650	19.988	1	0.451339	0.416227
GOTERM_BP_FAT	GO:2000377~regulation of reactive oxygen species metabolic process	4	3.2	0.0949495	6774, 7040, 3383, 706	119	153	16650	3.65793	1	0.451339	0.416227
GOTERM_BP_FAT	GO:1902105~regulation of leukocyte differentiation	5	4	0.0954759	3106, 677, 10272, 4323, 7040	119	244	16650	2.86713	1	0.453143	0.417891
GOTERM_BP_FAT	GO:0031348~negative regulation of defense response	4	3.2	0.0963595	7132, 9111, 3106, 100507436	119	154	16650	3.63418	1	0.456634	0.42111
GOTERM_BP_FAT	GO:0002708~positive regulation of lymphocyte mediated immunity	3	2.4	0.0968428	3106, 567, 7040	119	74	16650	5.67227	1	0.458221	0.422573
GOTERM_BP_FAT	GO:0006935~chemotaxis	8	6.4	0.0974518	387, 123920, 5872, 5355, 196527, 2321, 7040, 7408	119	552	16650	2.02777	1	0.459052	0.42334
GOTERM_BP_FAT	GO:0070489~T cell aggregation	7	5.6	0.0974649	677, 567, 100507436, 920, 7040, 3383, 2615	119	446	16650	2.19599	1	0.459052	0.42334
GOTERM_BP_FAT	GO:0042110~T cell activation	7	5.6	0.0974649	677, 567, 100507436, 920, 7040, 3383, 2615	119	446	16650	2.19599	1	0.459052	0.42334
GOTERM_BP_FAT	GO:0042330~taxis	8	6.4	0.0981502	387, 123920, 5872, 5355, 196527, 2321, 7040, 7408	119	553	16650	2.0241	1	0.461335	0.425445
GOTERM_BP_FAT	GO:0071593~lymphocyte aggregation	7	5.6	0.0982487	677, 567, 100507436, 920, 7040, 3383, 2615	119	447	16650	2.19108	1	0.461335	0.425445
GOTERM_BP_FAT	GO:1903506~regulation of nucleic acid-templated transcription	33	26.4	0.0988148	8531, 6672, 4791, 4792, 4299, 10272, 6774, 7040, 3383, 7041, 4904, 1017, 26471, 677, 51564, 6788, 6667, 94, 11167, 9516, 7132, 9111, 8463, 3090, 11030, 5970, 1052, 7050, 10848, 865, 6776, 85441, 3987	119	3625	16650	1.27372	1	0.462756	0.426756
GOTERM_BP_FAT	GO:0043269~regulation of ion transport	8	6.4	0.0988513	567, 196527, 920, 7040, 3383, 25932, 706, 1192	119	554	16650	2.02045	1	0.462756	0.426756
GOTERM_BP_FAT	GO:1903729~regulation of plasma membrane organization	3	2.4	0.0990525	2633, 64114, 7040	119	75	16650	5.59664	1	0.462995	0.426976
GOTERM_BP_FAT	GO:0002703~regulation of leukocyte mediated immunity	4	3.2	0.0992051	3106, 567, 100507436, 7040	119	156	16650	3.58759	1	0.463007	0.426987

## Sheet: S4
Supplementary Table S4. Enrichment Analysis by DAVID of mapped unique genes of co-methylation module turquoise
Category	Term	Count	X.	p-value	Genes	List.Total	Pop.Hits	Pop.Total	Fold.Enrichment	Bonferroni	Benjamini	pFDR
GOTERM_BP_FAT	GO:0022008~neurogenesis	221	12.5355	4.46321e-16	8893, 9620, 8892, 65125, 91653, 23287, 388552, 8091, 391723, 431707, 3084, 474, 112, 10417, 79414, 85414, 127933, 79778, 92737, 6469, 50674, 3996, 8408, 8301, 64843, 22882, 79641, 85407, 30012, 79885, 3400, 30813, 4851, 30812, 8536, 4613, 3766, 10300, 1901, 4978, 7101, 25, 7345, 2331, 378, 5830, 811, 6009, 4988, 8320, 3670, 348980, 4089, 5179, 3672, 4761, 8324, 4762, 1495, 257194, 7471, 85300, 55…	1492	1447	16650	1.70439	3.75433e-12	2.47139e-12	2.39451e-12
GOTERM_BP_FAT	GO:0007399~nervous system development	301	17.0732	5.84668e-16	8893, 25902, 9620, 8892, 10092, 65125, 91653, 23287, 1340, 131405, 388552, 8091, 8092, 391723, 431707, 3084, 22997, 474, 2547, 112, 10417, 85416, 79414, 85414, 127933, 79778, 92737, 6469, 50674, 3996, 8408, 8301, 18, 64843, 22882, 51090, 25911, 79641, 85407, 30012, 79885, 2557, 2674, 3400, 30813, 51412, 4851, 30812, 801, 9746, 8536, 4613, 3766, 10300, 1901, 4978, 6493, 7101, 25, 7345, 2331, 378, …	1492	2170	16650	1.54793	4.69291e-12	2.47139e-12	2.39451e-12
GOTERM_BP_FAT	GO:0048699~generation of neurons	203	11.5145	8.0593e-14	9620, 65125, 91653, 23287, 388552, 8091, 391723, 431707, 3084, 474, 112, 10417, 79414, 85414, 127933, 79778, 92737, 6469, 50674, 3996, 8408, 8301, 64843, 22882, 85407, 30012, 3400, 30813, 4851, 30812, 8536, 4613, 10300, 1901, 4978, 7101, 25, 7345, 2331, 378, 5830, 811, 6009, 4988, 8320, 3670, 348980, 4089, 3672, 4761, 8324, 4762, 1495, 257194, 7471, 85300, 55118, 54700, 1009, 7484, 6152, 1021, 74…	1492	1357	16650	1.6694	6.81411e-10	2.27111e-10	2.20046e-10
GOTERM_BP_FAT	GO:0030182~neuron differentiation	185	10.4935	5.72868e-13	4690, 9464, 65125, 91653, 23287, 388552, 23566, 391723, 431707, 3084, 55283, 3913, 1613, 57468, 474, 112, 80243, 10417, 79414, 127933, 3235, 23440, 79778, 6469, 999, 50674, 10494, 3996, 8408, 8925, 9353, 8301, 64843, 22882, 85407, 30012, 27257, 3400, 26047, 30813, 4851, 30812, 8536, 8811, 4613, 1749, 10300, 1901, 4978, 26281, 1746, 7101, 25, 7345, 64211, 2331, 26258, 6092, 23542, 6094, 63925, 845…	1492	1226	16650	1.68394	4.84309e-09	1.21076e-09	1.17309e-09
GOTERM_BP_FAT	GO:0048468~cell development	261	14.8043	1.41761e-11	8893, 8892, 65125, 91653, 388552, 8091, 8092, 431707, 3084, 81610, 474, 112, 10417, 51087, 79414, 85414, 127933, 79778, 92737, 6469, 50674, 5139, 3996, 8408, 8301, 64843, 22882, 4617, 30012, 79885, 3400, 55698, 30813, 4851, 30812, 8536, 4613, 3766, 1903, 10300, 4615, 4978, 7101, 25, 7345, 2331, 81876, 378, 84466, 5830, 811, 8549, 6009, 4988, 91663, 8320, 3670, 348980, 4089, 3672, 4761, 8324, 4762…	1492	1968	16650	1.48	1.19845e-07	2.39689e-08	2.32232e-08
GOTERM_BP_FAT	GO:0007417~central nervous system development	141	7.99773	5.06362e-11	8893, 9620, 10092, 8892, 23287, 1340, 8091, 3361, 391723, 431707, 3084, 3913, 474, 2547, 23440, 92737, 6469, 999, 50674, 8925, 9353, 8941, 18, 64843, 317762, 25911, 1191, 79641, 30012, 79885, 2557, 3400, 51377, 26047, 51412, 4851, 801, 30812, 56949, 54768, 79925, 4613, 3766, 1901, 1746, 7101, 25, 7345, 64211, 6092, 2173, 63925, 84504, 650, 378, 56034, 57125, 5830, 4862, 8704, 6886, 6009, 8320, 36…	1492	904	16650	1.74059	4.28079e-07	7.13465e-08	6.91269e-08
GOTERM_BP_FAT	GO:0045165~cell fate commitment	56	3.1764	8.39048e-11	7484, 7480, 3084, 474, 10538, 10736, 151449, 6469, 5457, 2626, 3170, 64641, 63950, 64843, 388585, 3175, 4617, 5629, 30012, 2116, 23493, 3169, 4851, 4654, 30812, 1746, 7101, 28514, 256297, 84504, 650, 6608, 2247, 6886, 5371, 89780, 8320, 3670, 4089, 8324, 4762, 3594, 182, 1051, 63978, 23314, 7471, 55553, 55079, 120237, 3226, 429, 6899, 6778, 2737, 140628	1492	243	16650	2.57174	7.09332e-07	1.01333e-07	9.81806e-08
GOTERM_BP_FAT	GO:0018130~heterocycle biosynthetic process	502	28.4742	1.09982e-10	25902, 22879, 65123, 138715, 390874, 8091, 8092, 391723, 124790, 348093, 81606, 79894, 2547, 2304, 10538, 6908, 51087, 2300, 57506, 22882, 4617, 30012, 440097, 79885, 2314, 3400, 115950, 4851, 801, 4613, 5702, 4615, 114609, 90589, 54496, 57645, 1479, 246175, 388569, 54014, 4862, 811, 814, 4988, 91661, 3670, 4761, 4762, 2100, 285349, 54386, 10766, 284307, 941, 10409, 6932, 10401, 4773, 158405, 235…	1492	4411	16650	1.27002	9.29784e-07	1.13316e-07	1.0979e-07
GOTERM_BP_FAT	GO:0019438~aromatic compound biosynthetic process	503	28.5309	1.20634e-10	25902, 22879, 65123, 138715, 390874, 8091, 8092, 391723, 124790, 348093, 81606, 79894, 2547, 2304, 10538, 6908, 51087, 2300, 57506, 22882, 4617, 30012, 440097, 79885, 2314, 3400, 115950, 4851, 801, 4613, 5702, 4615, 114609, 90589, 54496, 57645, 1479, 246175, 388569, 54014, 4862, 811, 814, 4988, 91661, 3670, 4761, 4762, 2100, 285349, 54386, 10766, 284307, 941, 10409, 6932, 10401, 4773, 158405, 235…	1492	4424	16650	1.26881	1.01984e-06	1.13316e-07	1.0979e-07
GOTERM_BP_FAT	GO:0034654~nucleobase-containing compound biosynthetic process	495	28.0771	2.09175e-10	22879, 65123, 138715, 390874, 8091, 8092, 391723, 124790, 348093, 81606, 79894, 2547, 2304, 10538, 6908, 51087, 2300, 57506, 22882, 4617, 30012, 440097, 79885, 2314, 3400, 115950, 4851, 801, 4613, 5702, 4615, 114609, 90589, 54496, 57645, 1479, 246175, 388569, 54014, 4862, 811, 814, 4988, 91661, 3670, 4761, 4762, 2100, 285349, 54386, 10766, 284307, 941, 10409, 6932, 10401, 4773, 158405, 2353, 2910…	1492	4357	16650	1.26784	1.76837e-06	1.61362e-07	1.56342e-07
GOTERM_BP_FAT	GO:0009887~organ morphogenesis	149	8.4515	2.09957e-10	25902, 89, 9620, 9464, 23287, 8091, 8092, 431707, 348093, 3084, 474, 4607, 2304, 3237, 3235, 2300, 5654, 6469, 4209, 7059, 5950, 24147, 7291, 7052, 4617, 79641, 85407, 255743, 5709, 3400, 51377, 30813, 4851, 30812, 79925, 4613, 5702, 1749, 1901, 1746, 25, 6094, 63925, 5717, 650, 1874, 56034, 654, 55742, 56956, 10116, 5691, 9496, 348980, 3670, 4089, 8324, 4762, 1495, 9491, 23314, 7471, 7074, 10409…	1492	992	16650	1.67618	1.77498e-06	1.61362e-07	1.56342e-07
GOTERM_BP_FAT	GO:0030900~forebrain development	71	4.02723	4.08138e-10	8893, 50506, 10092, 23287, 1021, 8091, 3361, 431707, 3084, 27164, 474, 151449, 4929, 23440, 6469, 5457, 999, 50674, 1812, 5592, 9353, 8941, 5079, 63950, 10460, 317762, 388585, 25911, 5629, 79048, 51377, 26047, 3400, 4851, 56949, 6714, 1746, 7101, 25806, 64211, 6092, 2131, 2173, 63925, 650, 6608, 2247, 6722, 5830, 22809, 3975, 89780, 8320, 91584, 3670, 5454, 200933, 23314, 9253, 9693, 7471, 583, 2…	1492	361	16650	2.19481	3.45039e-06	2.57418e-07	2.4941e-07
GOTERM_BP_FAT	GO:0021953~central nervous system neuron differentiation	44	2.49575	4.4055e-10	7484, 7101, 64211, 4133, 23287, 6092, 431707, 63925, 84504, 27164, 6608, 151449, 4929, 23440, 6469, 5830, 5457, 22809, 6886, 3975, 8925, 1812, 8861, 89780, 9353, 8320, 91584, 3670, 64843, 388585, 200933, 23314, 9693, 7471, 5629, 55079, 120237, 3226, 2016, 3400, 429, 2737, 1746, 1009	1492	173	16650	2.83826	3.7244e-06	2.57418e-07	2.4941e-07
GOTERM_BP_FAT	GO:0051254~positive regulation of RNA metabolic process	195	11.0607	4.4317e-10	138715, 9984, 390874, 8091, 8092, 391723, 3084, 81606, 474, 2547, 6908, 2304, 10538, 6469, 84441, 50674, 57506, 8301, 4617, 55696, 3400, 4851, 30812, 8536, 4613, 5702, 1901, 7101, 378, 4862, 814, 5054, 8320, 8204, 3670, 4089, 4761, 8324, 4762, 2100, 7471, 142, 941, 54700, 5187, 4773, 2353, 7480, 8692, 4092, 10736, 151449, 57541, 26993, 4646, 1814, 6827, 64641, 22849, 5079, 388585, 2120, 55252, 56…	1492	1415	16650	1.53788	3.74656e-06	2.57418e-07	2.4941e-07
GOTERM_BP_FAT	GO:1902680~positive regulation of RNA biosynthetic process	190	10.7771	4.56739e-10	4690, 138715, 9464, 9984, 55160, 8091, 390874, 8092, 391723, 84838, 2150, 3084, 196, 81606, 474, 2547, 2304, 10538, 6908, 3235, 55840, 6469, 84441, 999, 50674, 57506, 4209, 5432, 8301, 7291, 3131, 80349, 146198, 4617, 255743, 3400, 51497, 51379, 4851, 30812, 8536, 8811, 4613, 5702, 1749, 8939, 1901, 55617, 1746, 7101, 5441, 64211, 1998, 650, 1874, 378, 80149, 654, 29883, 4862, 6886, 814, 1879, 50…	1492	1369	16650	1.5488	3.86126e-06	2.57418e-07	2.4941e-07
GOTERM_BP_FAT	GO:0045935~positive regulation of nucleobase-containing compound metabolic process	221	12.5355	5.11813e-10	138715, 9984, 390874, 8091, 8092, 391723, 3084, 81606, 474, 2547, 112, 6908, 2304, 10538, 6469, 84441, 50674, 57506, 8301, 4617, 55696, 3400, 4851, 30812, 801, 8536, 4613, 5702, 1901, 7101, 378, 4862, 811, 814, 5054, 8320, 8204, 3670, 4089, 4761, 8324, 4762, 2100, 7471, 142, 941, 54700, 5187, 4773, 2353, 7480, 8692, 4092, 153, 155, 10736, 151449, 57541, 26993, 4646, 1814, 6827, 1812, 64641, 22849…	1492	1658	16650	1.48749	4.32686e-06	2.70429e-07	2.62016e-07
GOTERM_BP_FAT	GO:0051171~regulation of nitrogen compound metabolic process	497	28.1906	5.46556e-10	138715, 390874, 8091, 8092, 391723, 124790, 348093, 81606, 79894, 387338, 2547, 2304, 10538, 6908, 51087, 127933, 2300, 57506, 22882, 55696, 4617, 30012, 440097, 79885, 2314, 5709, 3400, 79888, 115950, 4851, 801, 4613, 5702, 4615, 114609, 90589, 5717, 54496, 57645, 246175, 388569, 149986, 54014, 4862, 811, 814, 4988, 91661, 3670, 4761, 4762, 2100, 285349, 54386, 10766, 284307, 941, 10409, 6932, 1…	1492	4404	16650	1.25937	4.62057e-06	2.71799e-07	2.63343e-07
[truncated: 1,008 more rows]

## Sheet: S5
Supplementary Table S5. Enrichment Analysis by DAVID of mapped unique genes of co-methylation module blue
[truncated: 331 more rows]

[truncated: 5 more sheets: S6, S7, S8, S9, S10]
